# Supplementary material for: The association of childhood adversities and mental health problems with dual-harm in individuals with serious aggressive behaviors
Source: BMC Psychiatry. 2022 Jun 7;22:385. doi: 10.1186/s12888-022-04027-6 (PMC9175457; doi:10.1186/s12888-022-04027-6)
Supplement: Supplementary file 1 — Additional file 1. [file 12888_2022_4027_MOESM1_ESM.xlsx]

## Sheet: Sheet1
Group	Sex	Unemployment	Marital status	Education	Residence	History of mental disorders	Family history of mental disorders	History of head trauma	History of alcohol abuse	History of non-alcohol substance abuse	Previous violence history	Treatment experience	Current diagnoses	Indicators of childhood adversity								Results of Brief Psychiatric Rating Scale																				Results of Psychopathy checklist-Revised (PCL-R)
1=V-O 2=D-H	1=Male 2=Female	1=Yes 2=No	1=Never married, 2=Married 3=Divorced 4=Widowed	1=Low 2=Medium 3=High	1=Urban 2=Rural	1=No 2=Yes	1=No 2=Yes	1=No 2=Yes	1=No 2=Yes	1=No 2=Yes	1=No 2=Yes	1=Untreated 2=Outpatient 3=Inpatient	0=Non-psychiatry 1=Schizophrenia spectrum disorders 2=Mood disorders 3=Substance-related disorders 4=Other	Child abuse 1=No 2=Yes	Parental abandonment1=No 2=Yes	Parental death 1=No 2=Yes	Parental separation1=No 2=Yes	Parental psychiatric disorder 1=No 2=Yes	Parental criminal behavior1=No 2=Yes	Parental alcohol/ substance abuse 1=No 2=Yes	Number of indicators of childhood adversity	Somatic concern	Anxiety	Emotional withdrawal	Conceptual disorganization	Guilt	Tension	Mannerisms and posturing	Grandiosity	Depression	Hostility	Suspiciousness	Hallucinations	Motor retardation	Uncooperativeness	Unusual thought content	Blunted Affect	Excitement	Disorientation	lack of insight	disable state	Glibness/superficial charm	Grandiose sense of self-worth	Stimulation seeking	Pathological lying	Conning/manipulative	Lack remorse or guilt	Shallow affect	Callous/lack empathy
1	1	2	1	2	2	1	1	1	1	1	1	1	0	1	1	1	1	1	1	1	0	1	1	1	1	1	1	1	1	1	1	1	1	1	1	1	1	1	1	#NULL!	#NULL!	1	0	1	0	0	0	1	1
1	1	1	1	1	1	2	1	1	2	2	2	3	1	1	1	1	1	1	1	2	1	1	1	2	1	1	1	1	1	1	7	7	1	1	1	7	1	1	1	7	5	2	0	2	0	2	2	2	2
1	1	2	2	1	1	1	1	1	2	1	2	1	0	1	1	1	1	1	1	1	0	1	1	2	2	2	2	2	1	1	2	3	4	1	1	4	3	1	1	4	3	0	0	2	0	0	1	1	0
1	1	1	1	1	1	1	1	1	1	1	2	1	0	1	1	1	1	1	1	1	0	1	1	1	1	1	1	1	1	1	1	1	1	1	1	1	1	1	1	1	1	1	0	0	0	0	0	0	0
1	1	1	3	1	2	2	1	1	1	1	2	1	0	1	1	1	2	1	1	1	2	2	4	3	1	2	1	1	1	3	2	1	1	2	2	1	1	1	1	2	1	1	0	0	0	0	0	0	0
1	1	1	4	1	2	1	2	1	1	1	2	2	0	1	1	1	1	1	1	1	1	1	3	1	1	2	3	1	1	3	1	1	1	1	1	1	1	1	1	1	1	1	0	1	1	1	1	1	1
1	1	1	1	2	1	2	1	1	1	1	2	3	2	1	1	1	2	1	1	1	1	1	1	1	1	1	1	1	1	1	1	1	1	1	1	1	1	1	1	2	2	1	0	0	0	0	0	1	1
1	1	2	2	1	1	2	1	1	1	1	2	3	1	1	1	1	1	1	1	1	0	1	1	1	1	1	1	1	1	1	1	1	1	1	1	1	1	1	1	1	1	0	0	0	0	0	0	0	0
1	1	1	1	1	2	2	1	1	2	2	2	1	0	1	1	1	2	1	1	1	1	1	1	1	1	1	1	1	1	1	1	1	1	1	1	1	1	1	1	1	1	2	2	2	2	2	2	2	2
1	1	2	1	3	1	1	1	1	2	1	2	1	0	1	1	1	1	1	1	1	0	1	1	1	1	1	1	1	1	1	1	1	1	1	1	1	1	1	1	1	1	0	0	1	0	0	0	0	0
1	1	2	3	1	1	1	1	2	1	1	2	2	0	1	1	1	1	1	1	1	0	1	3	1	1	1	3	1	1	1	1	1	1	1	1	1	1	2	1	1	1	1	0	1	0	2	0	0	0
1	1	2	3	2	1	1	1	1	1	1	2	3	0	1	1	1	1	1	1	1	0	1	2	1	1	1	2	1	1	2	1	1	1	1	1	1	1	1	1	1	1	0	0	1	1	0	1	0	1
1	1	1	2	1	2	1	1	#NULL!	1	1	2	1	0	1	1	1	1	1	1	2	1	1	3	1	1	2	3	2	1	2	1	1	1	1	1	1	1	1	1	1	1	0	0	2	2	0	1	1	1
1	1	2	2	3	1	1	1	1	1	1	1	2	0	1	1	1	1	1	1	1	0	1	1	1	1	1	1	1	1	1	1	1	1	1	1	1	1	1	1	#NULL!	#NULL!	0	0	0	0	0	0	0	0
1	1	2	1	1	2	2	1	1	1	1	2	1	0	1	1	1	1	1	1	1	0	4	3	1	1	1	1	1	1	1	1	1	1	1	1	1	1	1	1	2	2	2	0	0	0	0	0	2	2
1	1	2	1	2	1	1	2	1	1	1	1	2	0	1	1	1	1	1	1	1	0	1	4	2	1	1	4	1	4	1	1	1	1	2	1	1	1	1	1	1	1	0	0	0	0	0	0	0	0
1	1	2	1	1	2	1	1	1	1	1	2	1	0	1	1	1	1	1	1	1	0	2	1	1	1	1	1	1	1	1	1	1	1	1	1	1	2	1	1	1	2	1	0	0	0	0	1	1	2
1	1	2	3	1	2	1	1	1	1	1	1	1	0	1	1	1	1	1	1	1	0	1	1	1	1	1	1	1	1	1	1	1	1	1	1	1	1	1	1	1	1	0	0	0	0	0	0	0	0
1	1	2	2	1	2	1	1	1	1	1	2	1	0	1	1	1	1	1	1	1	0	4	1	1	1	1	3	1	1	1	1	1	1	1	1	1	1	1	1	1	1	0	0	0	0	0	1	0	0
1	2	2	4	1	2	2	2	2	1	1	2	1	0	1	1	1	1	1	1	1	1	1	1	1	1	1	1	1	1	2	1	1	1	1	1	1	1	1	1	1	2	0	0	0	0	1	1	1	1
1	1	2	3	1	2	1	1	2	1	1	2	2	0	1	1	2	1	1	1	1	1	1	4	1	1	1	3	1	1	3	1	1	1	1	1	1	1	1	1	1	2	1	0	0	0	0	0	0	0
1	1	1	1	1	2	1	2	1	1	1	2	1	0	2	2	1	2	1	1	1	3	1	1	1	1	1	1	1	1	1	1	1	1	1	1	1	1	1	1	1	1	1	0	2	1	0	1	1	1
1	1	1	1	2	1	1	2	1	2	1	2	1	0	1	2	1	2	1	1	1	2	2	2	1	1	1	1	1	1	1	5	1	1	1	1	1	1	1	1	1	1	2	0	2	2	2	2	2	2
1	1	1	1	1	2	1	1	1	1	1	2	1	0	1	2	1	2	1	1	1	2	1	1	1	1	1	1	1	1	1	1	1	1	1	1	1	1	1	1	1	1	0	0	2	0	0	2	2	2
1	1	1	1	2	2	1	1	1	1	1	2	1	0	1	1	1	1	1	1	1	0	1	1	1	1	1	1	1	1	1	1	1	1	1	3	1	1	1	1	1	1	2	2	2	1	2	2	2	2
1	1	2	3	2	1	1	1	1	1	1	2	1	0	2	1	1	1	1	1	1	1	1	3	1	1	1	1	1	1	1	1	1	1	1	1	1	1	1	1	1	1	0	0	0	0	0	0	0	1
1	1	2	1	2	1	1	1	1	1	1	2	2	0	2	1	1	1	1	1	1	1	1	2	1	1	1	1	1	1	1	1	1	1	1	1	1	1	1	1	1	1	1	0	0	0	0	0	1	0
1	1	2	2	1	1	1	2	1	2	1	2	1	0	1	1	1	1	1	1	1	0	1	1	1	1	1	1	1	1	1	1	2	1	1	1	1	1	1	1	#NULL!	#NULL!	0	0	0	0	0	0	0	0
1	1	2	1	2	1	2	1	1	1	1	2	3	0	1	1	1	1	1	1	1	0	3	3	1	1	1	1	1	1	1	1	1	1	1	1	1	1	1	1	1	1	0	0	0	0	0	0	0	0
1	1	2	1	1	1	2	2	1	1	1	2	3	0	1	1	1	1	1	1	1	0	1	1	1	1	1	1	1	1	1	1	2	1	1	1	1	1	2	1	2	4	0	0	0	0	0	0	0	0
1	1	2	1	1	1	1	1	1	1	1	2	1	0	1	1	1	1	1	1	1	0	1	1	1	1	1	1	1	1	1	1	1	1	1	1	1	1	1	1	1	1	0	0	0	0	0	0	0	0
1	1	2	1	3	1	1	1	1	1	1	2	1	0	1	1	1	1	1	1	1	0	1	1	1	1	1	1	1	1	1	2	2	1	1	1	2	1	1	1	1	1	0	0	0	0	0	0	0	0
1	1	1	2	2	1	1	1	1	1	1	2	1	0	1	1	1	1	1	1	1	0	1	1	1	1	1	1	1	1	1	1	1	1	1	1	1	1	1	1	1	1	0	0	0	0	0	0	0	0
1	1	2	2	1	2	1	1	2	1	1	2	1	0	2	1	1	1	1	1	1	1	1	3	1	1	3	1	1	2	1	1	1	1	1	1	1	1	1	1	1	1	0	0	0	0	0	1	1	0
1	1	2	1	1	2	1	1	1	1	1	#NULL!	3	0	1	1	1	1	1	1	2	1	1	1	1	1	1	1	1	1	1	1	1	1	1	1	1	1	1	1	4	1	1	0	1	1	0	2	1	1
1	1	2	2	1	1	1	1	1	2	2	1	1	0	1	1	1	1	1	1	1	0	1	1	1	1	1	1	1	1	1	1	1	1	1	1	1	1	1	1	1	1	0	0	0	0	0	0	0	0
1	1	2	1	2	2	1	1	2	2	1	2	2	0	1	1	1	2	1	1	1	1	1	1	1	1	1	1	1	1	1	1	1	1	1	1	1	1	1	1	1	2	1	0	1	0	0	2	2	1
1	2	2	2	1	2	1	1	1	1	1	2	1	0	1	1	1	1	1	1	1	0	3	3	2	1	1	0	1	1	3	1	1	1	1	1	1	4	1	1	1	2	0	0	0	0	0	2	2	2
1	1	2	1	1	2	1	1	1	1	1	2	1	0	1	1	1	1	1	1	1	0	1	1	1	1	1	1	1	1	1	1	1	1	1	1	1	1	1	1	1	1	0	0	0	0	0	2	2	2
1	1	2	1	1	2	2	1	1	1	1	2	2	0	1	1	1	1	1	1	1	0	1	2	2	1	1	2	1	1	2	1	2	1	1	1	1	2	1	1	1	1	0	0	0	0	0	0	0	1
1	2	2	2	1	2	1	1	1	1	1	1	1	0	1	1	1	1	1	1	1	0	3	3	1	1	1	3	1	1	1	1	1	4	1	2	1	1	1	1	1	2	2	0	2	1	0	2	1	1
1	1	1	1	1	1	1	2	1	2	1	2	1	0	1	1	2	1	1	1	1	1	1	1	1	1	1	1	1	1	1	1	1	1	1	1	1	1	1	1	7	1	1	0	1	0	0	0	0	0
1	1	1	2	1	2	2	1	1	1	1	2	3	0	1	1	1	1	1	1	1	0	1	1	2	1	1	1	1	1	1	2	2	1	1	1	2	1	1	1	2	2	1	0	1	0	0	1	1	1
1	1	2	2	3	1	2	1	1	1	1	2	2	0	1	1	1	1	1	1	1	0	1	2	1	1	1	2	1	1	1	1	1	1	1	3	1	1	1	1	1	1	1	2	2	2	2	2	2	2
1	1	1	1	1	1	2	1	1	1	1	2	3	0	1	1	1	1	1	1	1	0	1	3	2	1	1	1	1	1	1	1	1	1	1	1	1	1	1	1	2	2	1	0	0	0	0	1	1	1
1	1	1	3	1	1	1	1	1	2	1	2	1	0	1	1	1	1	1	1	1	1	1	1	1	1	1	1	1	1	1	1	1	1	1	1	1	1	1	1	1	1	0	0	0	0	0	0	0	0
1	1	1	1	2	1	1	1	1	1	1	2	1	0	1	1	1	1	1	1	1	0	1	1	1	1	1	1	1	1	1	1	1	1	1	1	1	1	1	1	1	1	0	0	0	0	0	0	0	0
1	1	1	1	1	1	1	1	1	1	1	2	1	0	1	1	1	1	1	1	1	0	1	1	1	1	1	1	1	1	1	1	1	1	1	1	1	1	1	1	1	1	1	0	2	1	0	1	2	2
1	1	1	2	1	1	1	1	2	2	1	2	3	0	1	1	1	1	1	1	1	0	1	3	1	1	2	3	1	1	4	1	1	1	1	2	1	1	1	1	1	2	1	0	1	2	1	2	2	2
1	1	2	1	1	2	1	2	1	1	1	2	1	0	1	1	2	1	1	1	1	1	4	3	1	1	1	1	1	1	1	1	1	1	1	1	1	1	1	1	1	1	1	0	0	0	0	0	0	0
1	1	1	1	1	2	2	1	1	1	1	2	2	0	1	1	1	1	1	1	1	0	1	1	1	1	1	1	1	1	1	1	1	1	1	1	1	1	1	1	1	1	2	2	2	2	2	2	2	2
1	1	2	1	1	2	1	1	0	1	1	2	1	0	1	2	1	2	1	1	1	2	1	1	1	1	1	1	1	1	1	1	1	1	1	1	1	1	1	1	1	1	0	0	0	0	0	0	0	0
1	1	1	2	1	1	1	1	1	1	1	2	2	0	1	1	1	2	1	1	1	1	1	1	1	1	1	1	1	1	1	1	1	1	1	1	1	1	1	1	#NULL!	#NULL!	1	0	0	0	0	0	0	0
1	1	1	2	1	1	1	1	1	1	1	2	1	0	1	1	1	1	1	1	1	0	1	1	1	1	1	1	1	1	1	1	1	1	1	1	1	1	1	1	1	1	1	0	0	0	0	2	2	2
1	1	2	1	1	1	1	1	1	2	1	2	1	0	1	1	1	1	1	1	1	0	1	1	1	1	1	1	1	1	1	2	1	1	1	1	1	1	2	1	1	1	0	0	0	0	0	0	0	0
1	1	1	3	1	2	1	1	1	1	1	2	1	0	1	1	1	1	1	1	1	0	1	1	1	1	1	1	1	1	1	1	1	1	1	1	1	1	1	1	1	1	0	0	0	0	0	0	0	0
1	2	2	3	2	1	1	1	1	1	1	2	1	0	1	1	1	1	1	1	1	0	3	3	1	1	1	1	1	1	3	1	1	1	1	1	1	1	1	1	7	1	0	0	0	0	0	0	0	0
1	1	1	1	1	1	1	1	1	1	1	2	1	0	1	1	1	1	1	1	1	0	1	1	1	1	1	1	1	1	1	1	1	1	1	1	1	1	1	1	2	1	0	0	0	0	0	0	0	0
1	1	2	2	1	1	1	1	1	1	1	2	1	0	1	1	1	1	1	1	1	0	1	1	1	1	1	1	1	1	1	1	1	1	1	1	1	1	1	1	1	1	0	0	0	0	0	1	0	0
1	1	2	2	1	2	1	1	1	1	1	1	1	0	1	1	1	1	1	1	1	0	1	3	1	2	1	2	1	1	1	3	1	1	1	3	1	1	1	1	1	1	1	0	0	0	0	0	1	1
1	1	2	1	1	2	2	1	1	2	2	2	3	0	1	1	1	1	1	1	1	0	1	1	1	1	1	1	1	1	1	2	1	1	1	1	1	1	1	1	1	1	2	2	1	0	1	2	1	2
1	1	1	2	2	1	1	1	2	2	2	#NULL!	3	0	1	1	1	1	1	2	1	1	2	3	1	1	1	3	1	1	2	1	3	1	1	1	2	1	1	1	#NULL!	#NULL!	2	1	2	0	1	1	0	1
1	1	1	2	1	1	1	1	1	1	1	2	1	4	1	1	1	1	1	1	1	0	3	3	1	1	1	1	3	1	1	3	1	1	1	3	1	1	1	1	2	2	1	0	0	0	0	0	0	1
1	1	2	3	1	1	2	1	1	1	1	2	3	4	1	1	1	1	1	1	1	1	2	4	5	5	1	5	1	1	1	6	7	5	4	4	5	5	2	1	7	5	2	2	2	0	0	0	2	0
1	1	2	2	2	1	1	1	3	2	1	2	2	4	1	1	1	1	1	1	1	0	1	4	1	1	1	3	1	1	1	3	1	1	1	1	1	1	1	1	2	4	0	0	0	0	1	1	0	1
1	1	1	3	1	1	2	1	4	2	1	2	3	4	1	1	1	1	1	1	1	0	3	4	5	5	5	5	5	5	5	5	3	3	5	3	5	2	5	2	#NULL!	#NULL!	2	2	1	2	1	2	2	2
1	1	1	1	1	1	2	2	4	2	2	2	1	4	1	1	2	1	1	1	1	1	1	1	3	3	1	1	1	1	3	4	4	1	1	4	4	1	4	1	4	4	2	0	1	0	0	1	1	1
1	1	2	4	2	2	1	1	1	1	1	2	1	3	1	1	1	1	1	1	1	0	3	3	2	4	1	3	1	6	1	5	6	6	1	4	5	1	2	1	5	5	2	2	2	2	2	2	2	2
1	1	2	2	1	2	2	1	1	1	2	2	3	3	1	1	1	1	1	1	1	0	1	1	1	1	1	1	1	1	1	6	6	1	1	1	6	1	1	1	7	4	2	2	1	2	1	2	2	2
1	1	1	2	1	2	1	1	2	1	2	2	1	3	1	2	1	2	1	1	1	2	1	2	3	3	1	2	2	1	1	7	7	7	1	4	7	4	1	1	7	5	1	1	2	1	2	2	2	2
1	1	1	1	1	1	1	1	1	1	2	2	1	3	1	1	1	1	1	1	1	0	1	3	1	1	1	1	1	1	1	4	1	1	1	1	1	1	1	1	3	3	1	1	2	2	1	2	2	2
1	1	1	1	1	2	2	1	1	1	2	2	3	3	1	1	1	1	1	1	1	0	2	1	3	1	1	1	1	1	1	3	4	4	1	1	5	3	3	1	6	5	2	0	0	0	0	1	1	1
1	1	2	3	1	1	2	1	1	1	2	2	3	3	1	1	1	1	1	1	1	1	1	4	1	1	1	3	1	1	1	4	4	1	1	4	1	1	1	1	2	1	2	0	2	0	2	2	2	2
1	1	1	2	1	2	2	1	1	1	2	2	1	3	1	1	1	1	1	1	1	0	1	1	1	1	1	1	1	1	1	7	7	1	1	4	1	3	1	1	5	4	0	0	2	2	1	2	0	1
1	1	1	2	1	1	1	1	1	1	2	2	1	3	1	1	1	1	1	1	1	0	1	2	3	1	1	1	1	1	2	4	5	5	2	4	1	3	1	6	6	6	2	0	0	0	0	0	2	2
1	1	2	3	1	2	2	1	1	1	2	2	3	3	1	1	1	1	1	1	1	0	1	1	1	1	1	1	1	1	1	6	6	6	1	1	6	4	1	1	6	5	0	2	2	2	2	2	2	2
1	1	1	3	3	1	1	1	1	1	1	2	2	3	1	1	1	1	1	1	1	0	4	4	1	1	1	1	1	3	2	4	5	4	2	2	5	3	2	1	7	6	2	1	0	0	0	1	1	1
1	1	1	1	1	1	2	1	1	1	2	2	2	3	2	1	1	1	1	1	1	1	1	2	2	1	1	1	1	1	1	7	7	7	1	3	7	3	1	1	7	5	1	1	2	1	2	0	2	2
1	1	1	2	1	1	1	1	1	2	2	2	1	3	1	1	1	1	1	1	1	0	1	1	1	1	1	1	1	1	1	3	5	4	1	1	4	2	2	1	3	3	1	1	2	0	0	1	1	1
1	1	1	1	1	2	2	1	1	2	2	2	2	3	1	1	1	1	1	1	1	0	1	1	4	4	1	1	1	1	3	4	4	4	1	1	4	4	2	1	7	6	1	0	0	0	0	0	0	1
1	1	1	2	1	1	1	1	1	2	2	2	1	3	1	1	1	1	1	1	1	0	1	1	1	1	1	1	1	1	1	3	3	4	1	2	4	1	3	1	5	5	0	0	0	0	0	1	1	1
1	1	1	2	1	1	1	2	1	2	2	2	1	3	1	1	2	1	1	1	1	1	3	3	3	3	1	2	2	2	4	5	5	5	2	4	4	3	3	1	6	6	2	2	2	1	2	2	2	2
1	1	1	1	1	1	1	1	1	2	2	2	1	3	1	1	1	1	1	1	1	0	1	1	3	1	1	1	1	1	1	3	3	1	1	4	4	2	3	1	4	5	2	0	2	0	0	0	0	0
1	1	1	3	2	1	1	1	1	2	2	2	1	3	1	1	1	1	1	1	1	0	1	1	4	4	1	1	1	1	1	4	4	5	1	4	5	3	4	2	6	6	2	1	2	1	1	1	1	2
1	1	1	2	1	1	1	1	1	2	1	2	1	3	1	1	1	1	1	1	1	0	1	1	4	3	1	1	1	1	3	4	4	5	2	3	5	2	2	1	5	5	2	1	2	0	0	1	1	1
1	1	2	2	1	1	1	1	1	1	2	2	1	3	1	1	1	1	1	1	1	0	1	1	3	1	1	1	1	1	1	4	5	5	2	3	5	3	1	1	6	3	1	1	1	0	0	0	1	1
1	1	1	2	1	1	1	1	1	2	2	2	1	3	1	1	1	1	1	1	1	0	1	1	3	4	1	1	1	1	1	4	4	4	1	1	4	1	4	1	5	5	2	1	1	0	1	1	2	2
1	1	2	3	1	1	2	1	1	2	1	2	3	3	1	1	1	1	1	1	1	0	3	5	4	3	1	4	1	1	3	5	7	7	3	4	6	4	3	1	7	4	0	0	0	0	0	2	2	0
1	1	2	2	1	2	1	1	2	2	1	1	1	3	1	1	1	1	1	1	1	0	3	4	1	1	1	5	1	1	1	1	1	1	1	1	1	1	1	1	1	1	0	0	0	0	0	2	0	0
1	1	2	2	1	2	2	1	1	2	1	2	1	3	1	1	1	1	1	1	1	1	1	1	1	3	1	2	2	7	1	7	1	1	1	1	7	1	5	1	7	5	2	2	2	0	2	2	2	2
1	1	2	2	1	1	1	1	1	2	1	2	1	3	2	2	1	1	1	1	1	2	3	3	5	3	2	4	3	1	1	2	3	6	4	3	1	3	3	1	#NULL!	#NULL!	2	0	0	1	0	0	1	2
1	1	2	2	1	2	1	1	1	2	2	2	1	3	1	1	1	1	1	1	2	1	3	4	2	3	2	3	1	1	5	4	4	7	3	3	5	3	2	1	6	6	0	0	2	2	0	1	0	0
1	1	2	1	1	2	2	1	1	2	2	2	1	3	2	1	1	1	1	1	2	2	1	4	1	1	1	2	1	1	1	7	7	7	1	1	7	1	1	1	7	5	0	0	2	1	0	0	0	1
1	1	1	2	1	2	1	1	1	2	1	2	2	3	1	1	1	1	1	1	1	0	2	3	4	3	2	4	2	4	2	5	1	4	4	4	5	4	3	1	6	5	0	0	2	0	0	2	2	2
1	1	2	4	1	2	2	1	1	1	2	2	2	1	1	1	1	1	1	1	1	0	3	2	5	6	1	2	1	2	3	4	5	2	1	1	5	4	1	1	5	5	0	0	0	0	0	1	0	1
1	1	1	1	1	1	1	2	1	1	1	2	1	1	1	1	1	1	1	1	1	0	2	2	5	5	1	4	1	1	1	3	6	6	2	4	6	6	1	1	7	5	0	0	0	0	0	0	0	0
1	1	2	2	2	2	1	1	1	1	1	2	1	1	1	1	1	1	1	1	1	0	4	1	1	1	1	1	1	1	1	1	1	3	1	1	2	1	1	1	3	3	1	0	0	0	0	0	0	0
1	1	1	1	2	1	2	1	1	1	1	2	3	1	2	1	1	1	1	1	1	1	1	1	4	3	1	1	1	1	1	4	3	3	2	3	5	4	3	1	7	7	2	0	0	0	0	0	2	2
1	1	1	1	1	2	2	1	1	1	1	2	1	1	1	1	1	2	1	1	1	1	1	2	4	4	2	3	2	1	2	3	3	1	1	2	4	3	1	1	6	5	0	0	0	0	0	1	0	2
1	1	2	1	2	2	2	1	1	1	1	2	3	1	1	1	1	1	1	1	2	1	4	4	4	4	1	4	1	1	3	4	6	1	1	3	4	4	1	1	5	5	0	0	2	0	0	2	1	2
1	1	2	2	1	2	2	1	1	1	1	1	3	1	1	1	1	1	1	1	1	0	3	1	5	5	1	3	1	1	4	5	5	3	1	1	5	5	1	1	5	4	0	0	1	0	0	1	0	1
1	1	1	3	2	2	1	1	2	1	1	2	2	1	1	1	1	1	1	1	1	0	4	3	4	4	1	2	1	1	2	5	6	5	3	1	5	4	1	1	6	5	1	0	1	1	1	2	0	2
1	1	1	1	1	1	2	1	1	1	1	2	3	1	1	1	1	2	1	2	1	2	1	1	6	6	2	4	5	1	2	4	4	6	4	4	6	6	1	2	6	6	0	0	1	0	1	1	2	2
1	1	1	2	2	1	2	1	1	1	1	1	2	1	1	1	1	1	1	1	1	0	5	5	4	3	4	1	1	1	5	1	1	1	1	1	2	2	1	1	2	3	0	0	0	0	1	0	1	0
1	1	2	1	1	2	2	2	3	2	1	1	3	1	1	1	1	1	1	1	1	0	4	4	4	4	3	3	1	4	5	5	4	2	2	4	4	4	2	2	#NULL!	#NULL!	1	2	0	0	0	0	0	0
1	2	2	2	1	2	2	1	1	1	1	1	3	1	1	1	1	1	1	1	1	0	2	4	5	5	2	5	5	1	1	5	5	5	2	5	5	5	2	1	#NULL!	#NULL!	1	0	0	0	1	2	2	0
1	1	2	1	2	2	1	2	1	1	1	1	1	1	1	1	1	1	1	1	1	0	1	1	4	7	1	4	1	1	1	1	1	7	1	1	7	4	1	1	7	3	2	0	0	0	0	0	2	2
1	1	2	2	1	2	1	1	1	1	1	1	3	1	1	1	1	1	1	1	1	0	1	1	3	7	1	1	1	1	1	1	1	7	1	1	7	6	1	1	7	6	2	0	0	0	0	0	0	0
1	2	2	2	1	2	2	1	1	1	1	1	3	1	1	1	1	1	1	1	1	0	1	1	3	3	1	3	1	1	1	1	1	6	2	4	6	6	1	1	7	5	1	0	0	0	0	0	2	1
1	2	2	1	1	2	1	1	1	1	1	1	1	1	1	1	1	1	1	1	1	0	3	1	6	1	1	1	1	1	1	1	1	7	3	1	6	5	1	1	7	6	2	0	0	0	0	2	2	2
1	1	2	3	1	2	1	1	1	1	1	0	1	1	1	1	1	1	1	1	1	0	1	1	3	3	1	3	1	1	1	1	1	7	1	1	1	4	1	1	7	5	2	0	0	0	0	0	2	2
1	1	2	2	1	2	1	1	1	1	1	1	2	1	1	1	1	1	1	1	1	0	4	1	3	5	1	1	1	1	1	1	1	7	1	1	7	3	1	1	7	3	2	0	0	0	0	0	2	2
1	1	2	1	1	2	1	1	1	1	1	1	3	1	1	1	1	1	1	1	1	0	1	1	6	3	1	1	1	1	1	1	1	7	4	1	6	6	1	1	7	7	2	0	0	0	0	2	2	2
1	1	2	1	1	2	2	1	1	1	1	1	3	1	1	1	1	1	1	1	1	1	1	1	6	3	1	1	1	1	1	1	1	7	1	1	6	6	1	1	7	7	2	0	0	0	1	2	2	2
1	1	2	2	1	2	2	2	1	2	1	1	3	1	1	1	1	1	1	1	1	0	4	4	4	4	4	3	3	1	4	5	5	4	1	1	4	4	4	1	#NULL!	#NULL!	1	1	2	0	1	1	1	2
1	1	2	2	1	2	2	2	1	2	1	1	3	1	1	1	1	1	1	1	1	0	4	4	4	4	4	3	3	1	4	5	5	4	1	1	4	4	4	2	7	7	1	0	1	1	1	0	1	1
1	1	2	2	1	2	2	2	1	2	1	1	3	1	1	1	1	1	1	1	1	0	4	4	4	4	4	4	3	3	0	4	5	5	4	1	4	4	4	1	7	7	0	0	2	0	1	0	1	1
1	1	2	1	1	2	2	1	1	1	1	1	3	1	1	1	1	1	1	1	1	0	1	1	3	7	1	1	1	1	1	1	1	7	1	3	6	5	1	1	7	5	2	0	0	0	0	2	2	2
1	2	1	1	2	2	2	1	1	1	1	2	3	1	1	1	1	1	1	1	1	0	2	4	6	6	1	33	3	1	3	1	4	3	5	4	6	5	3	1	7	5	0	0	0	0	0	2	0	0
1	1	1	3	1	1	1	1	1	1	1	2	2	1	1	1	1	1	1	1	1	1	2	2	4	6	1	4	1	1	1	5	7	4	3	4	5	5	1	1	7	5	0	0	0	0	0	0	0	0
1	1	1	1	1	1	1	1	1	1	1	2	1	1	2	2	1	1	1	1	1	2	2	3	4	4	3	1	1	1	1	6	3	1	3	5	5	4	3	1	6	6	1	0	0	0	0	2	2	2
1	1	2	2	1	1	1	1	1	1	1	2	1	1	1	1	1	1	1	1	1	0	2	4	6	3	1	3	1	1	4	6	6	7	3	3	4	5	4	1	7	5	0	0	0	0	0	0	2	0
1	1	1	1	2	2	1	1	1	1	1	2	1	1	1	1	1	1	1	1	1	0	2	6	5	4	1	4	1	1	5	7	1	3	4	5	4	3	1	1	6	5	2	0	2	0	0	0	0	0
1	1	2	3	1	2	2	2	1	1	1	2	3	1	1	1	1	1	1	1	1	0	3	2	4	4	1	2	1	2	2	3	3	2	2	1	1	4	4	1	7	7	2	0	0	0	0	2	0	2
1	1	1	2	1	1	1	1	1	1	1	2	1	1	1	1	1	1	1	1	1	1	4	3	5	4	1	3	1	1	3	4	7	6	4	4	5	2	2	1	7	5	0	0	0	0	0	0	0	0
1	1	1	1	1	1	1	1	1	1	1	2	1	1	1	1	1	1	1	1	1	0	2	3	4	3	1	2	2	1	3	4	5	6	3	3	5	4	5	3	6	5	0	0	2	2	0	2	2	2
1	1	1	1	1	2	2	1	1	1	1	2	3	1	1	1	1	1	1	1	1	0	2	3	5	6	1	4	3	1	3	6	7	5	4	5	4	4	3	1	6	6	0	0	0	0	0	0	2	0
1	2	2	2	2	1	2	1	1	1	1	2	3	1	2	1	1	1	1	1	1	1	2	4	6	6	1	5	1	1	3	4	6	5	5	4	6	4	4	1	7	7	0	0	0	0	0	2	0	0
1	2	1	1	2	1	2	1	1	1	1	2	2	1	1	1	1	1	1	1	1	0	3	2	5	4	2	4	2	1	3	4	6	3	4	5	3	3	2	1	6	6	0	0	0	0	0	0	0	2
1	2	1	1	3	1	2	1	1	1	1	2	2	1	1	1	1	1	1	1	1	0	2	4	5	5	3	3	1	3	2	3	4	2	3	4	5	3	5	1	7	7	2	0	0	0	0	0	0	2
1	1	2	2	1	2	1	1	1	1	1	2	3	1	1	1	1	1	1	1	1	1	1	3	1	1	1	1	1	1	3	1	1	2	1	2	1	3	1	1	6	6	0	0	0	0	0	0	0	0
1	1	1	1	2	2	1	1	1	1	1	2	1	1	1	1	1	1	1	1	1	0	2	1	6	1	1	1	1	1	1	4	5	5	1	4	5	4	1	1	5	5	0	0	0	0	0	0	0	0
1	1	2	2	1	1	2	1	1	1	1	2	3	1	1	1	1	1	1	1	1	0	3	6	4	5	2	6	1	1	1	4	7	6	5	5	5	5	2	1	7	5	0	0	0	0	1	0	2	0
1	1	1	1	1	2	1	1	1	1	1	2	3	1	1	1	1	1	1	1	1	0	1	2	6	5	6	3	6	4	1	1	5	7	6	4	3	5	4	1	7	7	1	0	2	0	0	0	2	0
1	1	1	1	2	1	1	2	1	1	1	2	2	1	1	1	1	1	2	1	1	1	2	3	5	4	3	3	1	1	3	6	7	2	3	3	6	5	2	1	7	6	1	0	0	0	0	0	1	0
1	1	1	1	1	2	1	1	1	1	1	2	3	1	1	1	1	1	1	1	1	0	3	4	5	4	1	5	3	1	3	6	6	3	3	5	7	5	4	1	5	5	2	0	2	2	2	2	2	2
1	1	1	3	2	1	2	2	1	1	1	2	3	1	1	1	1	1	1	1	1	0	2	4	6	5	2	4	3	1	1	4	7	3	5	4	6	5	4	1	7	7	2	0	0	0	0	0	2	0
1	2	2	3	2	1	2	1	1	1	1	1	3	1	1	1	1	2	1	1	1	2	1	1	1	1	1	1	1	1	2	1	2	1	1	1	1	2	1	1	2	1	0	0	0	0	0	1	0	0
1	1	2	1	2	2	2	1	1	1	1	2	3	1	1	1	1	1	1	1	1	0	4	3	1	1	1	3	1	1	4	1	4	4	1	1	1	1	1	1	4	3	0	0	0	0	0	1	1	1
1	1	2	2	2	2	2	1	1	1	1	2	3	1	1	1	1	1	1	1	1	0	1	1	4	6	1	1	1	1	1	7	5	1	1	7	1	1	1	1	7	6	0	0	0	0	0	2	2	2
1	1	2	1	1	2	2	1	1	1	1	2	2	1	1	1	1	1	1	1	1	0	1	1	1	1	1	3	1	1	1	4	4	1	1	1	4	4	1	1	7	5	2	0	0	0	0	2	2	2
1	1	2	2	1	2	2	2	1	1	1	2	3	1	1	1	1	1	1	1	1	0	1	1	1	2	1	1	1	1	1	2	2	1	1	1	3	4	5	1	7	7	0	0	0	0	0	2	2	2
1	1	2	1	1	2	2	1	1	1	1	2	3	1	2	1	2	2	1	1	1	3	1	1	1	1	1	1	1	1	1	4	1	1	1	3	1	4	1	1	1	1	1	1	2	1	2	1	1	1
1	1	2	1	1	2	1	2	1	1	1	2	1	1	1	1	1	1	1	1	1	1	1	1	1	5	1	1	1	1	1	1	7	3	1	1	7	7	1	1	7	5	0	0	0	0	0	0	2	2
1	1	1	1	1	1	1	1	1	1	1	2	1	1	1	1	1	1	1	1	1	0	1	3	3	3	1	1	1	1	1	3	4	2	1	2	4	3	1	1	#NULL!	#NULL!	1	0	0	0	1	2	2	1
1	1	1	2	2	2	2	1	1	1	1	2	3	1	1	1	1	1	1	1	1	1	2	3	4	4	1	3	3	1	3	4	5	5	2	2	5	3	3	1	#NULL!	#NULL!	1	0	0	0	0	0	0	1
1	1	2	1	2	1	1	1	1	1	1	2	1	1	1	1	1	1	1	1	1	0	1	1	1	1	1	1	1	1	1	4	6	6	1	1	6	2	2	1	#NULL!	#NULL!	0	0	0	0	0	0	0	0
1	1	1	2	1	2	2	1	1	1	1	2	3	1	1	1	1	1	1	1	1	1	1	1	4	4	1	1	3	1	1	6	6	6	1	4	6	3	3	3	7	6	0	0	0	0	0	0	0	0
1	1	1	1	2	2	2	1	1	1	1	2	3	1	1	1	1	1	1	1	1	0	1	1	4	4	1	1	1	1	1	4	5	5	1	4	5	3	3	1	7	7	1	1	1	1	1	1	1	1
1	2	2	2	2	2	2	1	1	1	1	2	3	1	1	1	1	1	1	1	1	0	1	1	1	5	1	1	1	1	1	1	6	1	1	1	4	5	1	1	1	5	1	1	1	0	2	2	2	2
1	1	2	3	1	2	1	1	1	1	1	2	1	1	1	1	1	2	1	1	1	1	1	1	1	4	1	1	1	1	1	6	6	6	1	1	6	5	1	1	7	5	2	0	0	0	0	1	2	2
1	1	1	1	1	2	2	1	2	1	1	2	3	1	2	1	1	2	1	1	1	2	3	4	4	4	1	4	1	1	1	7	7	1	2	4	5	1	1	1	7	6	2	1	2	0	0	2	2	2
1	1	2	1	1	2	2	1	1	1	1	2	1	1	2	1	1	1	1	1	1	1	2	2	2	1	1	1	1	1	1	7	7	2	1	1	7	1	1	1	1	5	0	1	0	0	0	2	2	2
1	2	2	4	1	2	2	2	1	1	1	2	3	1	2	2	1	2	1	1	1	2	1	1	4	6	1	1	1	1	1	7	7	7	1	3	7	6	1	1	7	7	0	0	0	0	0	2	2	2
1	1	1	3	2	2	2	1	1	2	1	2	2	1	2	1	1	1	1	1	1	1	1	3	3	1	1	4	1	1	1	7	7	6	1	2	7	2	1	1	7	7	0	0	1	0	1	1	1	1
1	1	1	1	1	1	1	1	1	1	1	2	1	1	1	1	1	1	1	1	1	0	1	1	4	3	1	1	1	1	2	4	2	5	4	3	4	4	2	1	7	6	2	0	0	0	0	0	2	2
1	1	1	1	2	1	2	2	1	1	1	2	3	1	1	1	1	1	1	1	1	0	1	1	3	1	1	1	1	1	1	4	4	2	1	1	5	3	2	1	6	6	1	0	0	0	0	0	1	1
1	1	1	1	2	2	2	1	1	1	1	2	3	1	1	1	1	1	1	1	2	1	1	2	3	4	1	1	1	1	1	3	5	3	1	1	4	4	3	1	4	3	2	0	0	0	0	0	2	1
1	1	1	1	2	1	2	1	1	1	1	2	3	1	1	1	1	1	1	1	1	0	1	1	4	4	2	1	1	1	1	4	5	5	1	4	5	1	3	1	7	7	2	0	0	0	0	0	0	0
1	1	1	3	2	2	2	1	1	1	1	2	3	1	1	1	1	1	1	1	1	0	1	2	5	5	1	3	2	1	3	4	5	3	1	1	5	4	1	1	5	5	0	0	0	0	0	0	0	1
1	1	1	1	1	1	2	1	1	2	1	0	2	1	1	1	2	1	1	1	1	1	5	7	6	1	5	2	2	5	5	6	6	3	2	2	5	2	5	1	5	5	0	0	0	0	1	0	2	2
1	1	1	1	2	1	2	1	1	1	1	2	3	1	1	1	1	1	1	1	1	0	5	4	5	5	1	3	1	1	5	5	5	1	1	5	4	1	1	1	6	5	0	0	1	0	1	2	2	2
1	1	1	1	2	2	2	1	1	1	1	2	2	1	1	1	1	1	1	1	1	0	2	1	4	4	1	1	1	1	2	1	4	1	1	1	3	4	2	1	4	4	1	0	1	1	0	1	1	1
1	1	2	2	1	2	2	1	1	1	1	1	1	1	1	1	1	1	1	1	1	0	1	1	4	4	1	5	5	1	1	5	5	5	5	5	5	5	5	1	#NULL!	#NULL!	0	0	0	0	0	0	0	0
1	1	2	1	1	2	2	1	1	1	1	1	2	1	1	1	1	1	1	1	1	0	1	3	4	4	1	4	4	1	2	4	4	4	4	4	4	4	2	1	#NULL!	#NULL!	1	0	1	0	1	1	1	1
1	1	2	2	1	2	2	1	1	1	1	2	1	1	1	1	1	1	1	1	1	0	3	1	1	1	2	2	1	1	1	1	1	4	1	1	1	2	1	1	1	2	2	0	0	0	0	0	2	1
1	1	2	1	1	2	2	1	1	1	1	2	3	1	1	1	1	1	1	1	1	0	0	0	4	4	0	0	0	0	0	0	0	7	0	0	6	5	0	0	7	7	2	0	0	0	0	2	2	1
1	1	2	4	2	2	2	1	1	1	1	2	3	1	1	1	1	1	1	1	1	1	2	2	4	3	3	2	1	1	1	6	6	5	3	2	5	4	3	1	7	6	1	0	0	0	0	0	0	0
1	1	2	1	1	2	2	2	1	1	1	2	3	1	1	1	1	1	1	1	1	0	3	6	5	5	1	5	5	2	1	5	5	1	2	5	6	6	4	1	7	6	2	1	1	0	0	0	2	2
1	1	1	1	2	1	2	1	1	1	1	2	3	1	1	1	1	1	1	1	1	0	2	2	5	6	1	2	1	1	1	5	6	1	4	5	5	5	1	1	7	7	0	0	0	0	0	0	2	0
1	1	1	2	3	1	2	1	1	1	1	2	3	1	1	1	1	1	1	1	1	0	2	4	6	5	1	4	1	1	1	5	7	1	5	4	5	4	2	1	6	5	0	0	0	0	0	0	2	0
1	1	2	1	1	2	2	1	3	1	1	2	3	1	1	1	1	1	1	1	1	0	2	4	4	5	1	3	1	1	3	5	7	7	4	3	6	3	4	1	6	5	1	0	0	0	0	0	1	1
1	1	2	1	1	2	1	1	1	1	1	2	3	1	1	1	1	1	1	1	1	0	2	4	5	4	1	4	1	1	3	5	6	1	4	3	4	4	3	1	6	6	1	0	0	0	0	0	0	0
1	1	1	1	2	1	1	1	1	1	1	2	1	1	1	1	1	1	1	1	1	0	4	5	6	5	4	1	4	1	1	4	5	6	4	4	3	3	5	1	5	5	0	0	0	0	0	0	0	2
1	1	2	1	1	1	1	1	1	1	1	2	1	1	1	1	1	1	1	1	1	0	3	3	5	3	4	2	1	1	4	3	3	5	5	4	2	6	1	1	5	4	0	0	2	0	0	2	2	2
1	1	2	1	2	2	1	1	1	1	1	2	3	1	1	1	1	1	1	1	1	0	2	4	6	6	1	5	5	1	3	4	3	7	5	5	4	6	4	1	7	6	0	0	0	0	0	0	0	0
1	1	2	1	2	2	1	2	1	1	1	2	1	1	1	1	1	1	1	1	1	0	4	3	5	5	4	3	1	1	5	3	7	5	4	3	6	6	5	1	7	7	0	0	0	0	0	0	2	2
1	1	1	3	1	2	2	1	1	1	1	2	3	1	1	1	1	1	1	1	1	0	1	4	5	4	1	6	1	1	1	5	6	1	4	5	6	4	2	1	6	5	2	0	1	0	0	0	2	1
1	1	1	2	2	2	1	1	1	1	1	2	3	1	1	1	1	1	1	1	1	0	4	3	2	1	2	1	1	2	3	2	5	2	2	3	1	4	3	1	7	5	0	0	0	0	0	0	2	0
1	1	1	2	3	1	1	1	1	1	1	2	1	1	1	1	1	1	1	1	1	0	3	3	5	4	1	4	1	1	3	6	7	1	3	5	6	4	5	1	7	5	0	0	0	0	0	2	0	2
1	1	1	1	2	1	2	1	1	1	1	2	2	1	1	1	1	1	1	1	1	0	5	4	5	7	1	4	1	1	3	4	5	1	2	1	2	1	2	1	7	4	0	0	0	0	0	0	2	0
1	1	1	1	1	1	1	1	4	1	1	2	2	1	1	1	1	1	1	1	1	1	1	4	6	5	1	4	3	1	3	1	1	3	3	5	5	2	1	1	6	5	2	0	2	0	0	2	2	0
1	1	2	2	1	2	2	1	1	1	1	2	3	1	2	1	1	2	1	1	1	2	4	3	3	4	6	5	2	1	2	6	7	4	4	5	6	4	3	1	7	5	0	0	0	0	2	0	0	0
1	1	1	1	2	1	2	1	1	1	1	2	2	1	1	1	1	1	1	1	1	0	2	3	4	3	2	3	2	2	3	5	5	4	4	4	5	4	2	1	5	5	2	0	2	0	0	2	2	2
1	2	1	1	1	1	2	1	1	1	1	2	3	1	1	1	1	1	1	1	1	0	2	2	6	5	1	4	3	1	3	6	5	1	3	6	4	5	4	1	7	7	0	0	0	0	0	0	2	0
1	2	2	3	1	2	1	1	1	1	1	2	1	1	1	1	1	1	1	1	1	0	2	3	4	5	1	1	3	2	3	5	7	1	2	5	4	3	5	1	7	7	0	0	0	0	0	0	0	0
1	2	2	2	2	2	2	1	1	1	1	2	3	1	1	1	1	1	1	1	1	0	1	5	6	6	1	4	1	1	3	4	7	6	4	6	4	5	4	1	7	7	0	0	0	0	0	2	0	0
1	2	1	1	3	1	1	1	1	1	1	2	3	1	1	1	1	1	1	1	1	1	2	3	5	5	1	3	1	1	3	5	7	1	3	3	6	5	3	1	6	6	0	0	0	0	0	0	2	0
1	1	1	2	1	2	2	2	1	1	1	2	3	1	1	1	1	1	1	1	1	0	3	2	1	1	1	1	1	1	1	1	1	1	1	1	1	1	1	1	1	1	0	0	0	0	0	0	0	0
1	1	2	3	2	2	2	1	1	1	1	2	3	1	1	1	1	1	1	1	1	0	4	2	1	1	1	2	1	1	2	1	1	1	1	1	2	2	1	1	5	5	0	0	0	0	0	0	0	0
1	1	2	1	3	1	2	1	1	1	1	2	3	1	1	1	1	1	1	1	1	0	2	2	1	1	1	1	1	1	1	1	1	1	1	1	1	1	1	1	6	5	0	0	0	0	0	0	0	0
1	1	1	2	1	2	2	1	1	1	1	2	3	1	1	1	1	1	1	1	1	0	4	4	3	5	2	3	2	1	3	4	5	4	3	3	5	4	4	1	5	5	0	0	2	0	0	2	2	2
1	1	1	1	2	2	1	1	2	1	1	2	2	1	1	1	1	1	1	1	1	0	2	3	5	5	1	4	3	1	3	5	6	6	5	4	6	4	3	1	7	6	0	0	0	0	0	0	0	0
1	1	2	3	1	2	2	2	1	2	1	2	3	1	1	1	1	1	1	1	1	0	1	2	1	1	1	1	1	1	2	1	2	2	1	1	2	1	1	1	4	4	0	0	0	0	0	0	0	0
1	1	1	1	2	1	1	1	1	1	1	2	3	1	1	1	1	1	1	1	1	0	2	4	4	5	2	6	1	1	2	6	7	5	3	5	6	4	4	1	7	5	0	0	0	0	0	0	1	0
1	1	1	1	2	2	2	1	1	1	1	2	3	1	1	1	1	1	1	1	1	0	3	4	5	6	1	4	1	1	3	5	7	1	3	5	6	4	5	1	7	5	0	0	0	0	0	0	0	0
1	1	1	1	1	2	1	1	1	1	1	2	1	1	1	1	1	1	1	1	2	2	6	5	6	5	1	4	1	1	3	6	7	1	3	3	6	5	2	1	7	7	0	0	0	0	0	0	0	0
1	1	1	1	1	2	1	2	1	1	1	2	1	1	1	1	1	1	1	2	1	2	1	2	6	3	1	2	1	7	2	6	5	1	3	5	6	6	4	1	7	5	0	2	0	0	0	1	0	0
1	1	1	3	1	2	2	1	1	1	1	2	3	1	1	1	1	1	1	1	1	1	2	4	3	4	1	3	1	1	3	6	6	1	3	4	5	4	3	1	6	6	0	0	0	0	2	2	0	0
1	1	1	1	1	2	1	1	1	1	1	2	1	1	1	1	1	1	1	1	1	1	2	5	5	4	2	5	3	1	1	4	6	7	4	6	6	4	3	1	6	5	0	0	0	0	0	2	0	0
1	1	1	2	3	1	1	1	1	1	1	2	1	1	1	1	1	1	1	1	1	0	5	6	5	6	1	4	1	1	3	5	5	1	4	4	5	4	3	1	6	5	2	2	0	0	2	2	2	0
1	1	1	1	2	1	2	1	1	1	1	2	3	1	1	1	1	1	1	1	1	0	2	4	5	5	1	4	1	1	2	6	7	4	3	5	6	4	3	1	7	7	2	0	0	0	0	0	2	0
1	1	2	1	2	2	2	2	1	1	1	2	3	1	1	1	1	1	1	1	1	0	1	1	4	5	1	5	3	1	1	4	7	7	3	6	5	4	3	1	7	3	0	0	0	0	0	2	2	0
1	1	2	2	1	2	2	1	1	1	1	2	3	1	1	1	1	1	1	1	1	0	4	4	1	1	1	4	1	1	1	1	4	1	1	1	1	3	1	1	5	2	0	0	0	1	0	0	0	2
1	1	2	4	1	2	2	1	2	2	1	2	2	1	2	1	2	1	1	1	1	2	1	1	5	1	1	4	1	5	1	4	6	6	1	1	1	6	1	1	7	6	2	2	0	0	0	2	2	2
1	1	2	1	1	2	2	2	1	1	1	2	2	1	2	1	2	1	2	1	1	3	1	1	1	1	1	3	1	1	1	1	5	6	1	1	1	5	1	1	7	3	2	0	0	0	0	2	2	2
1	1	2	3	1	2	2	1	2	1	1	2	3	1	1	1	1	2	1	1	1	2	1	2	3	1	1	1	1	1	1	4	6	6	3	3	1	1	1	1	7	4	0	0	0	0	0	1	1	1
1	1	2	2	1	2	2	1	1	2	1	2	3	1	1	1	1	2	1	1	1	2	1	1	6	1	1	1	1	1	1	1	6	6	1	1	1	4	1	1	7	6	1	0	0	0	0	1	1	1
1	1	1	1	1	2	2	1	1	1	1	1	2	1	1	2	1	2	1	1	1	2	1	1	1	1	1	1	1	1	3	1	5	1	2	1	1	3	1	1	5	5	0	0	0	0	0	0	0	0
1	1	1	2	1	2	2	1	1	1	1	2	1	1	1	1	1	1	1	1	1	0	4	2	2	1	1	1	1	1	1	5	6	6	1	3	6	3	3	1	7	7	0	0	0	0	0	0	0	0
1	1	1	1	2	1	1	1	1	1	1	2	1	1	1	1	1	1	1	1	1	0	4	2	4	1	1	1	1	1	1	5	5	1	1	1	6	5	1	1	1	7	1	0	0	0	0	1	2	2
1	2	2	3	2	1	2	1	1	1	1	2	1	1	1	1	1	1	1	1	1	0	1	1	1	4	1	1	1	1	2	6	6	6	1	1	6	1	1	1	7	6	0	0	0	0	0	0	0	0
1	1	2	1	1	2	2	1	1	1	1	2	2	1	1	1	1	1	1	1	1	0	1	1	1	1	1	1	1	1	1	1	1	1	1	1	1	1	1	1	#NULL!	#NULL!	0	0	0	0	0	0	0	0
1	1	2	2	1	2	2	1	1	1	1	2	2	1	1	1	1	1	1	1	1	0	1	1	4	4	1	1	1	1	1	5	5	5	1	1	6	2	1	1	2	2	1	0	1	0	0	1	0	0
1	1	2	1	1	2	1	1	1	1	2	2	1	1	1	1	1	1	1	1	2	1	6	6	2	1	1	4	1	1	2	7	7	7	1	1	7	1	1	1	7	7	1	0	1	0	2	2	2	2
1	1	1	4	1	2	2	1	1	1	1	2	3	1	1	1	1	1	1	1	1	0	1	2	4	4	1	2	1	6	1	7	7	1	1	1	6	4	1	1	7	7	2	2	0	0	0	2	2	2
1	1	2	1	1	2	2	1	1	1	1	2	2	1	2	2	1	2	1	1	1	3	1	2	4	5	1	2	1	1	1	7	7	7	1	1	7	1	1	1	7	5	2	1	0	1	2	2	2	2
1	1	1	1	1	1	2	1	1	1	2	2	3	1	2	2	1	1	1	1	1	2	1	1	2	1	1	1	1	1	1	7	7	7	1	1	7	5	1	1	7	5	2	2	2	1	1	2	2	2
1	2	1	3	1	2	2	1	1	1	1	2	3	1	1	1	1	1	1	1	1	0	1	1	1	1	1	4	1	1	1	5	5	7	1	3	5	1	1	1	7	5	2	1	1	0	2	2	2	2
1	1	1	1	2	2	2	1	1	1	1	2	3	1	1	1	1	1	1	1	1	0	3	3	2	4	1	3	1	1	1	7	7	7	1	1	7	4	1	1	7	5	2	1	2	1	2	2	2	2
1	1	1	1	2	1	2	1	1	1	1	2	3	1	1	1	1	1	1	1	1	0	1	2	2	3	1	1	1	1	1	5	1	1	1	4	1	3	1	1	5	3	1	1	2	1	1	1	1	1
1	1	1	1	2	1	2	1	1	1	2	2	2	1	1	1	1	1	1	1	1	0	2	2	2	1	1	3	1	1	1	1	1	3	1	1	1	3	1	1	3	2	1	1	2	1	2	1	1	1
1	1	2	2	2	1	2	1	1	1	1	2	1	1	2	1	1	1	1	1	1	1	1	1	3	4	1	2	1	1	1	7	7	7	1	1	7	4	1	1	7	5	1	1	1	0	2	2	2	2
1	2	2	2	1	2	1	1	1	1	1	1	3	1	1	1	1	1	1	1	1	0	1	1	1	4	1	2	1	4	1	1	1	7	1	1	7	4	1	1	7	5	2	2	0	0	0	0	2	1
1	2	1	1	3	1	1	2	1	1	1	2	1	1	1	1	2	1	1	1	1	1	4	3	2	4	1	2	2	1	3	2	7	6	3	2	5	2	2	1	7	6	0	0	0	0	0	0	0	0
1	1	1	1	1	2	2	2	1	1	1	2	1	1	1	1	1	1	1	1	1	0	2	3	6	3	2	1	2	2	5	1	2	3	2	3	4	5	5	1	7	7	0	0	0	0	0	2	2	0
1	1	1	1	2	1	2	1	1	1	1	2	3	1	1	1	1	1	1	1	1	0	2	4	6	5	2	4	2	1	3	5	6	6	4	6	5	5	6	1	7	7	2	0	2	0	0	2	2	2
1	1	1	1	1	1	2	1	1	1	1	2	3	1	1	1	1	1	1	1	1	0	2	3	5	5	2	4	2	5	3	6	6	5	5	6	6	5	5	1	7	5	2	2	2	0	0	2	2	2
1	1	1	1	2	1	2	1	1	1	1	2	3	1	1	1	1	1	1	1	1	1	2	2	1	1	1	1	1	1	1	1	1	1	1	1	4	3	1	1	6	6	0	0	0	0	0	0	0	0
1	1	2	1	2	2	2	1	2	2	1	2	2	1	1	1	1	2	1	1	1	1	1	1	4	1	1	1	1	1	1	1	1	1	1	1	1	4	1	1	7	5	2	2	2	0	0	2	2	2
1	1	1	1	2	1	1	1	1	1	1	2	1	1	1	1	1	1	1	1	1	0	1	1	3	3	1	1	1	1	1	4	4	4	1	1	4	3	3	1	5	5	0	0	0	0	0	0	0	0
1	1	1	1	2	1	2	1	1	1	1	2	3	1	1	1	1	1	1	1	1	0	1	1	4	4	1	1	1	1	1	4	5	3	1	3	5	4	3	1	7	6	2	0	0	0	0	1	1	1
1	1	1	1	1	1	2	1	1	1	1	2	3	1	1	1	1	1	1	1	1	0	1	3	3	1	1	2	1	1	1	2	2	1	1	1	3	1	1	1	#NULL!	#NULL!	1	0	1	0	0	1	1	1
1	1	1	1	1	2	2	1	1	1	1	1	2	1	1	1	1	1	1	1	1	0	1	1	5	5	1	3	3	1	1	4	4	5	4	2	4	3	3	2	7	7	2	0	0	0	0	0	2	2
1	1	1	1	1	2	2	1	1	1	1	2	3	1	1	1	1	1	1	1	1	0	1	1	6	6	1	1	4	1	1	1	3	1	3	1	1	6	1	1	#NULL!	#NULL!	1	0	0	0	0	0	1	1
1	1	1	1	2	1	2	1	1	1	1	1	3	1	1	1	1	1	1	1	1	1	3	4	2	4	1	3	1	1	1	6	6	1	1	1	6	3	1	1	6	5	2	2	2	0	1	2	2	2
1	1	2	2	1	2	2	1	1	1	1	2	3	1	1	1	1	1	1	1	1	0	1	1	1	1	1	1	1	1	1	1	1	1	1	1	1	3	1	1	2	1	0	0	1	0	1	1	0	2
1	1	1	1	2	1	2	2	1	1	1	2	2	1	1	1	1	1	1	1	1	0	5	4	4	4	5	1	3	1	2	5	6	7	4	5	6	4	3	1	7	6	2	0	0	0	0	0	2	0
1	1	1	1	1	2	1	2	1	1	1	2	3	1	1	1	1	1	1	1	1	0	4	1	4	4	5	1	4	1	1	1	4	6	1	1	5	4	1	1	6	5	0	0	0	0	0	0	2	0
1	1	2	1	2	1	1	1	1	1	1	2	1	1	1	1	1	1	1	1	1	0	5	1	1	1	1	1	1	1	1	1	1	1	1	1	1	1	1	1	6	6	0	0	0	0	0	0	0	0
1	1	1	2	1	2	1	2	1	1	1	2	2	1	1	1	1	1	1	1	1	0	3	2	4	5	2	2	3	1	3	6	6	5	4	4	5	4	5	1	6	5	2	0	2	0	0	2	2	2
1	1	1	3	1	2	2	1	1	1	1	2	3	1	2	2	1	1	1	1	1	2	2	4	5	4	1	4	3	1	1	6	7	4	3	5	6	4	3	1	7	7	2	0	0	0	0	2	2	0
1	1	1	1	1	2	1	1	1	1	1	2	3	1	2	1	1	1	1	1	1	1	1	2	2	1	1	2	1	1	1	1	1	1	1	1	1	2	1	1	2	3	0	0	0	1	1	0	1	1
1	2	2	2	1	2	2	1	1	1	1	1	3	1	1	1	1	1	1	1	1	0	1	1	1	1	1	2	2	1	2	2	2	1	1	1	2	2	1	2	2	1	1	0	1	1	0	1	1	1
1	1	2	3	1	2	2	1	1	1	1	2	3	1	1	1	1	1	1	1	1	0	2	3	7	6	1	3	2	1	1	5	6	4	3	4	5	6	1	1	7	7	0	0	0	0	0	0	0	0
1	1	1	1	1	1	1	1	1	1	1	2	1	1	1	1	1	1	1	1	1	0	4	3	6	6	1	4	1	1	3	5	6	4	3	5	4	4	3	1	6	6	2	0	2	0	0	2	2	2
1	1	2	2	2	1	2	1	1	1	1	2	3	1	1	1	1	1	1	1	1	1	4	4	5	5	1	4	1	1	2	5	7	1	4	3	5	4	2	1	6	1	2	0	0	0	0	0	2	0
1	1	1	1	1	1	2	1	1	1	1	2	2	1	1	1	1	1	1	1	1	0	3	1	5	5	1	1	3	1	3	4	6	6	5	5	5	6	3	1	7	7	2	0	0	0	0	2	2	0
1	1	1	2	2	2	2	1	1	1	1	2	3	1	1	1	1	1	1	1	1	0	2	4	4	5	2	4	3	1	2	5	5	4	4	5	5	4	2	1	7	6	0	0	0	0	0	0	0	0
1	1	1	1	1	2	2	1	1	1	1	1	3	1	1	1	1	1	1	1	1	1	1	1	1	1	1	1	1	1	7	7	7	1	1	7	4	1	1	1	7	5	0	0	0	0	0	0	0	0
1	1	1	1	2	1	2	1	1	1	1	2	2	1	1	1	1	1	1	1	1	0	1	1	4	3	1	1	1	1	1	3	3	3	3	3	4	4	3	1	6	6	2	0	0	0	0	0	0	0
1	1	2	1	1	1	1	1	1	2	1	2	1	1	1	1	1	1	1	1	1	0	1	2	3	3	1	1	2	1	2	4	4	3	1	1	4	3	2	1	6	5	0	0	0	0	0	0	1	0
1	1	1	1	3	1	2	1	2	1	1	1	3	1	1	1	1	1	1	1	1	0	1	5	5	5	1	4	2	1	3	4	4	4	1	2	4	4	1	1	5	6	0	0	1	0	1	0	1	2
1	1	2	1	1	2	1	1	1	1	1	2	1	1	1	1	1	1	1	1	1	0	4	4	5	5	1	4	1	1	2	6	6	4	2	3	5	5	1	1	7	5	0	0	0	0	0	1	0	0
1	1	1	1	2	2	1	1	1	1	1	2	3	1	1	1	1	1	1	1	1	0	3	4	5	5	1	4	2	5	3	6	6	3	2	5	5	3	3	1	7	6	2	0	2	0	0	0	0	0
1	1	1	2	2	2	2	1	1	1	1	2	3	1	1	1	1	1	1	1	1	0	2	3	4	4	2	3	2	1	2	5	5	1	4	5	5	4	5	1	6	5	0	0	2	0	0	22	2	2
1	1	1	1	1	1	1	1	1	1	1	2	1	1	1	1	1	1	1	1	1	0	2	3	5	6	1	4	1	4	1	6	6	5	3	4	5	4	3	1	7	6	0	0	0	0	0	2	0	2
1	1	1	1	2	1	1	1	1	1	1	2	1	1	1	1	1	1	1	1	1	0	1	2	3	1	1	2	1	1	1	3	4	4	1	2	4	1	1	1	#NULL!	#NULL!	1	0	0	0	0	0	1	0
1	1	1	1	1	2	2	1	1	1	1	1	2	1	1	1	1	1	1	1	1	0	2	2	3	4	1	1	1	1	1	3	3	4	1	1	4	1	1	1	5	5	1	0	1	0	0	1	1	0
1	1	2	3	2	2	2	1	2	1	1	2	3	1	1	1	1	1	1	1	2	1	2	2	1	1	1	2	1	1	1	1	1	6	1	1	1	2	1	1	6	5	1	1	2	1	2	2	2	2
1	1	1	1	1	2	1	1	1	1	1	2	1	1	1	1	1	1	1	1	1	0	2	2	3	4	1	2	1	1	1	7	7	7	1	1	7	4	1	1	7	5	1	0	0	0	0	2	2	0
1	1	1	2	2	2	2	2	1	1	1	1	2	1	1	1	1	1	1	1	1	0	1	1	4	3	1	1	5	1	1	7	7	7	1	3	7	2	1	1	6	5	2	0	0	0	0	2	2	2
1	2	1	1	1	2	2	1	1	1	1	2	1	1	2	1	1	2	1	1	1	2	1	1	4	1	1	1	1	1	1	1	1	6	1	1	1	4	1	1	7	5	0	0	0	0	0	0	0	0
1	1	2	1	1	2	2	1	1	2	1	2	3	1	1	1	1	1	1	1	1	0	2	3	5	5	5	2	1	1	2	6	5	5	1	4	5	4	1	1	6	5	0	0	1	0	0	2	1	2
1	1	1	1	1	2	2	1	1	1	1	2	2	1	1	1	2	1	1	1	1	1	1	2	5	5	1	3	2	1	1	4	4	3	2	4	5	5	1	1	5	5	0	0	0	0	0	1	2	2
1	1	1	3	1	2	2	1	1	1	1	2	3	1	1	1	1	1	1	1	1	0	1	2	5	5	1	2	3	1	1	5	5	4	3	3	5	4	1	2	5	5	0	0	0	0	1	2	1	2
1	1	2	1	2	2	2	1	1	1	1	2	3	1	1	1	1	1	1	1	1	0	1	5	5	5	1	5	5	1	1	5	5	5	1	1	5	5	1	1	#NULL!	#NULL!	2	0	0	0	0	2	2	2
1	1	2	1	1	1	2	2	1	1	1	2	3	1	1	1	2	1	2	1	1	2	3	2	4	4	1	1	1	1	3	3	5	5	2	1	6	3	1	1	1	6	0	0	0	0	0	0	0	0
1	1	1	1	1	1	2	1	1	1	1	2	2	1	1	1	1	1	1	1	1	0	1	1	4	2	1	1	1	1	3	4	4	6	3	1	2	4	1	1	6	5	0	0	0	0	0	1	1	1
1	1	1	1	2	1	2	1	1	1	1	2	2	1	1	1	1	1	1	1	1	0	1	1	5	1	1	1	1	1	3	4	4	4	1	4	5	5	2	1	7	7	2	0	0	0	0	0	2	2
1	1	1	1	2	1	2	1	1	1	1	2	1	1	1	1	1	1	1	1	1	0	2	2	3	3	2	2	2	2	2	5	5	4	2	2	5	4	1	1	6	5	0	0	0	0	0	0	2	2
1	2	1	2	1	1	2	1	1	1	1	2	2	1	1	1	1	1	1	1	1	0	1	3	4	4	1	1	3	1	1	4	5	5	3	4	5	4	3	1	1	1	0	0	0	0	0	0	1	0
1	1	1	1	1	1	2	1	1	1	1	2	3	1	1	1	1	2	1	1	1	1	1	1	3	3	1	1	1	1	1	4	5	3	1	1	5	4	1	1	6	6	2	0	0	0	0	0	1	2
1	1	1	3	1	2	2	1	1	1	1	2	3	1	1	1	1	1	1	1	1	0	1	1	4	4	1	1	5	1	4	5	4	1	1	5	4	3	1	1	7	6	2	2	0	0	0	1	1	1
1	1	2	1	1	1	2	2	1	1	1	2	1	1	1	1	1	1	1	1	1	0	2	1	#NULL!	#NULL!	#NULL!	#NULL!	#NULL!	#NULL!	#NULL!	#NULL!	#NULL!	#NULL!	#NULL!	#NULL!	#NULL!	#NULL!	#NULL!	#NULL!	#NULL!	#NULL!	#NULL!	#NULL!	#NULL!	#NULL!	#NULL!	#NULL!	#NULL!	#NULL!
1	1	1	1	1	1	1	1	1	2	1	2	2	1	1	1	1	1	1	1	1	1	2	1	4	4	1	1	1	1	1	4	5	5	1	1	5	5	4	1	7	6	2	0	0	0	0	1	2	2
1	1	2	2	1	2	2	1	1	1	1	2	3	1	1	1	1	1	1	1	1	0	1	1	3	3	3	3	1	1	1	3	3	3	1	3	1	3	1	1	#NULL!	#NULL!	1	1	1	1	1	1	1	1
1	2	2	1	2	2	2	1	1	1	1	2	3	1	1	1	1	1	1	1	1	0	1	1	4	1	1	4	1	1	1	5	5	5	4	1	4	1	1	1	7	6	0	0	0	0	0	2	2	2
1	1	1	1	2	1	2	2	1	1	1	2	3	1	1	1	1	1	1	1	1	1	1	1	4	1	1	1	1	1	1	1	1	1	1	1	4	4	1	1	7	6	2	0	0	0	0	0	2	1
1	1	1	1	1	1	2	1	1	1	1	2	3	1	1	1	1	1	1	1	1	0	2	1	4	3	1	1	3	1	1	4	4	4	1	4	4	3	3	1	7	7	2	0	0	0	0	2	2	2
1	1	1	1	1	1	1	1	1	1	1	2	1	1	1	1	1	1	1	2	1	1	2	1	3	1	1	1	1	1	1	4	4	1	3	5	4	2	4	1	7	6	2	0	0	0	0	0	0	0
1	1	1	1	2	1	2	1	1	1	1	2	1	1	1	1	1	1	2	1	1	1	1	1	4	1	1	1	1	1	1	4	4	5	3	3	5	4	3	1	6	5	0	0	0	0	0	0	2	1
1	1	1	2	1	2	1	1	1	1	1	2	1	1	1	1	1	1	1	1	1	0	2	3	5	4	1	4	1	1	1	5	6	4	2	2	4	4	1	1	6	5	0	0	0	0	0	0	0	0
1	1	1	1	1	2	2	1	1	1	1	1	3	1	1	1	1	1	1	1	1	0	1	1	4	4	1	1	1	1	1	4	4	5	1	1	5	3	1	1	6	6	1	0	1	0	0	1	1	1
1	1	1	2	2	1	2	1	1	2	1	2	1	1	1	1	1	1	1	1	1	0	1	1	3	4	1	1	1	1	3	4	5	5	1	2	5	4	3	1	1	6	1	0	0	0	0	0	0	0
1	1	2	1	1	1	2	1	1	2	1	2	1	1	1	1	1	1	1	1	1	0	3	3	4	4	1	1	1	1	1	4	5	5	2	2	5	4	2	1	6	5	1	0	0	0	0	0	0	1
1	1	1	1	2	1	2	1	3	1	1	2	2	1	1	1	1	1	1	1	1	0	1	1	4	3	1	1	1	1	1	4	4	3	1	1	5	3	2	1	6	5	2	0	1	0	0	0	2	2
1	1	1	2	1	1	2	1	1	1	2	2	3	1	1	1	1	2	1	1	1	1	1	1	3	3	1	1	1	4	1	3	4	5	1	1	5	4	2	1	7	6	2	2	0	0	0	0	1	1
1	1	1	1	1	1	2	1	1	1	1	2	2	1	1	1	1	1	1	1	1	0	3	2	3	3	1	1	1	1	2	4	5	4	1	1	5	4	2	1	7	6	1	0	0	0	0	2	2	2
1	1	1	1	2	1	2	1	1	1	1	1	3	1	1	1	1	2	1	1	1	1	1	1	4	3	1	1	1	1	1	3	5	5	3	4	4	4	1	1	7	6	2	0	0	0	0	0	1	1
1	1	1	1	1	2	1	1	1	1	2	2	3	1	1	1	1	1	1	1	2	1	1	1	2	1	5	6	1	1	6	4	1	1	4	4	1	6	1	1	1	2	1	0	2	0	0	0	0	1
1	1	2	3	1	2	2	1	1	1	1	2	1	1	1	1	1	1	1	1	1	0	1	2	2	2	2	2	2	1	1	5	5	1	1	5	4	1	4	1	#NULL!	#NULL!	2	0	1	0	2	0	2	2
1	1	1	2	1	1	1	1	1	1	1	2	1	1	1	1	1	2	1	1	1	2	3	4	5	4	4	1	2	1	1	5	6	7	1	2	5	3	3	1	6	6	0	0	0	0	0	0	0	0
1	1	1	1	1	1	1	1	1	2	1	2	1	1	1	1	1	1	1	1	1	1	4	3	4	5	2	4	1	1	3	7	7	1	3	5	4	2	3	1	7	4	1	0	0	2	2	0	2	0
1	1	2	2	1	2	2	1	1	1	1	1	3	1	1	1	1	1	1	1	1	1	3	3	1	1	1	1	1	1	1	4	1	1	1	3	1	3	1	1	1	3	1	0	0	0	0	2	2	1
1	1	1	3	3	1	1	1	1	2	1	2	1	1	1	1	1	1	1	1	1	1	1	1	1	1	1	1	1	1	1	4	5	3	1	1	5	3	3	1	1	3	0	0	0	0	0	0	1	1
1	1	1	3	2	1	2	1	1	1	1	2	1	1	1	1	1	1	1	1	1	1	1	1	3	1	1	1	1	1	1	4	5	4	1	4	5	3	4	1	5	6	2	2	1	0	1	2	2	2
1	1	1	1	1	2	2	1	0	2	1	2	3	2	1	1	1	1	1	1	1	0	1	4	3	1	1	1	1	1	5	6	2	1	1	1	3	3	2	2	5	5	0	0	0	1	0	2	2	2
1	1	2	3	2	2	1	2	2	1	1	2	3	2	1	1	1	1	1	1	1	1	2	2	1	1	1	1	1	1	5	7	1	1	3	2	1	1	1	1	7	3	0	0	0	0	0	1	1	2
1	1	2	1	2	1	2	1	1	1	1	2	3	2	1	1	1	1	1	1	1	0	1	1	1	1	1	1	1	3	1	3	3	1	1	1	1	1	3	1	5	5	0	1	0	0	0	0	0	0
1	1	1	3	2	1	2	1	1	1	1	1	3	2	1	1	1	1	1	1	1	0	4	1	1	1	1	1	1	1	4	1	1	1	1	1	1	1	1	1	7	7	0	0	0	0	0	0	0	0
1	1	2	1	1	2	2	1	1	1	2	2	3	2	1	1	1	1	1	1	1	0	1	1	1	1	1	1	1	4	4	1	1	1	1	1	1	1	4	1	5	3	2	2	2	0	2	1	1	2
1	1	2	1	1	2	2	1	1	1	2	2	3	2	1	1	1	1	1	1	1	0	1	1	1	1	1	1	1	4	4	1	1	1	1	1	1	1	4	1	5	3	2	2	2	0	2	1	1	2
1	2	1	1	1	2	2	2	3	1	1	2	3	2	1	1	2	2	1	1	1	2	1	1	1	6	1	1	1	7	1	1	7	7	1	1	1	1	7	1	7	7	2	2	2	0	0	0	0	0
1	1	2	2	2	1	2	1	1	1	1	2	3	2	1	1	1	2	1	1	1	1	1	2	1	1	1	2	1	1	1	1	1	1	1	1	1	1	1	1	1	2	2	2	2	2	2	1	1	1
1	1	2	1	1	2	1	1	2	2	1	2	1	2	2	1	1	1	1	1	1	2	1	1	1	4	1	1	1	7	1	6	1	1	1	1	1	1	6	1	7	4	2	2	2	2	2	2	0	0
1	1	1	1	1	1	1	1	1	1	1	2	2	2	1	1	1	1	1	1	1	0	1	1	1	1	1	1	1	1	1	1	1	1	1	1	1	1	1	1	1	1	0	1	1	0	0	0	0	0
1	1	1	2	2	1	2	1	1	1	1	1	2	2	1	1	1	2	1	1	1	1	3	4	1	1	1	4	1	1	4	1	1	1	1	1	4	1	1	1	4	2	2	0	2	1	2	1	1	1
1	1	2	1	2	2	1	1	1	1	1	2	1	2	1	1	1	2	1	1	1	1	1	1	1	1	1	1	1	4	1	1	1	1	1	1	3	1	4	1	#NULL!	#NULL!	0	0	0	0	0	0	0	0
1	1	1	3	1	1	2	1	1	1	1	2	3	2	1	1	1	2	1	1	1	1	1	1	1	1	#NULL!	2	1	3	1	1	1	1	1	2	1	1	2	1	2	2	1	1	1	0	0	1	0	2
1	1	1	1	3	1	2	1	1	1	1	2	3	2	1	1	1	1	1	1	1	0	1	1	1	1	1	1	1	4	1	4	4	1	1	1	4	1	4	1	6	5	0	2	2	0	2	2	2	1
1	1	1	2	1	1	2	1	1	2	1	2	1	2	1	1	1	1	1	1	1	0	1	1	1	1	1	1	1	2	1	1	1	1	1	1	1	1	4	1	4	3	0	1	2	0	2	1	0	1
1	1	1	1	1	2	2	1	1	1	1	1	3	2	1	1	1	1	1	1	1	1	1	1	1	1	1	1	1	4	3	1	1	1	1	1	1	1	3	1	4	3	2	2	2	2	2	2	2	2
1	2	1	4	2	1	2	1	1	1	1	2	2	2	1	1	1	1	1	1	1	1	3	4	2	2	3	4	2	1	5	3	3	2	4	2	3	1	3	1	2	5	0	0	0	0	1	0	0	0
1	1	1	1	2	1	2	1	1	1	1	2	2	2	1	1	1	1	1	1	1	0	3	3	3	1	3	3	1	1	4	3	3	1	1	1	1	1	1	1	4	3	1	0	0	0	0	0	0	0
1	1	2	1	3	1	2	2	1	1	1	2	2	2	1	1	1	1	1	1	1	0	2	2	1	1	1	1	3	4	1	3	3	1	1	1	1	1	4	1	4	3	0	2	2	1	2	2	2	1
1	1	1	1	1	1	2	1	1	1	1	2	2	2	1	1	1	1	1	1	1	0	1	1	3	3	1	1	1	5	1	5	4	2	1	4	3	1	5	1	6	6	1	2	2	0	2	2	2	2
1	1	2	1	1	1	2	2	1	1	2	2	3	2	1	1	2	1	1	1	1	1	1	1	1	1	1	1	1	3	1	1	1	1	1	1	1	1	4	1	#NULL!	#NULL!	1	2	2	1	1	1	0	0
1	1	1	1	2	1	2	1	1	1	1	2	2	2	1	1	1	1	1	1	1	0	2	3	2	1	1	1	4	1	4	3	3	3	2	2	3	2	1	1	3	5	1	0	1	0	0	1	0	0
1	2	2	2	1	2	1	2	1	1	1	2	3	4	1	1	1	1	1	1	1	0	2	4	5	4	5	4	3	1	3	5	6	4	5	6	5	4	4	1	7	7	0	0	0	0	0	2	2	2
1	1	2	2	1	2	2	1	1	1	1	2	3	4	1	1	1	1	1	1	1	0	1	3	4	3	1	4	1	4	1	5	6	2	5	3	4	1	2	6	7	4	0	0	0	0	0	0	2	0
1	1	2	1	1	1	1	1	4	1	1	2	1	4	1	1	1	2	1	1	1	1	1	3	1	1	1	1	1	1	3	1	3	1	1	1	2	1	1	1	1	1	0	0	0	0	0	0	0	1
1	1	2	1	3	1	2	2	1	1	1	1	2	4	1	1	1	1	1	1	1	0	4	4	1	1	1	4	1	1	3	1	1	1	1	1	3	1	1	1	2	1	0	0	2	0	0	0	0	0
1	1	2	1	1	1	1	2	1	1	1	2	1	4	2	1	2	1	1	1	1	2	1	1	2	1	1	1	1	1	1	2	1	1	1	1	2	1	1	1	1	1	1	0	0	0	0	1	1	1
1	1	1	2	2	2	2	2	1	1	1	2	2	4	1	1	1	1	1	1	1	1	1	1	1	1	1	1	1	1	1	1	1	1	1	1	1	1	1	1	1	1	1	0	0	0	0	0	1	0
1	1	2	1	1	2	1	1	1	2	1	2	1	4	1	1	1	1	1	1	2	1	6	1	5	1	3	2	3	1	4	6	2	1	3	2	1	3	1	1	1	2	2	0	0	0	0	1	1	2
1	1	2	1	1	2	1	1	1	1	1	2	3	4	1	1	1	1	1	1	1	0	1	1	1	1	1	1	1	1	1	1	1	1	1	1	1	1	1	1	1	1	2	0	2	0	2	2	2	2
1	1	1	1	2	1	1	1	1	1	1	2	2	4	1	1	1	1	1	1	1	0	1	1	1	1	1	1	1	1	1	1	1	1	1	1	1	1	1	1	1	1	0	0	0	0	0	0	0	0
1	1	1	1	1	1	1	1	1	1	1	2	1	4	2	1	1	1	1	2	1	2	1	1	1	1	1	1	1	1	1	2	3	1	1	1	2	1	1	1	1	2	1	0	0	0	0	0	0	0
1	1	1	1	1	1	2	1	1	1	1	2	2	4	1	1	1	1	1	1	1	0	1	1	2	2	1	1	1	1	1	2	2	1	1	1	1	1	1	1	3	3	1	0	0	0	0	0	0	0
1	1	2	2	1	1	1	1	1	1	1	2	1	4	1	1	1	1	1	1	1	0	1	1	2	1	1	1	1	3	1	1	2	2	1	1	2	1	3	1	6	5	2	2	0	0	1	1	1	1
1	1	1	1	1	1	1	1	1	2	1	2	1	4	1	1	1	1	1	1	1	0	1	1	1	1	1	1	1	1	1	1	1	1	1	1	1	1	1	1	7	2	2	0	0	0	0	1	1	1
1	1	1	1	1	1	2	1	1	1	1	2	2	4	1	1	1	1	1	1	1	0	1	1	1	3	1	1	1	1	1	1	3	1	1	1	4	3	2	1	4	3	0	0	0	0	0	0	1	1
1	1	2	2	1	2	2	1	1	1	1	2	3	4	1	1	1	1	1	1	1	1	7	2	3	2	1	2	2	1	1	7	7	1	1	1	7	1	1	1	7	5	1	0	0	0	2	2	2	1
1	1	2	2	2	1	2	1	1	2	1	2	2	4	1	1	1	1	1	1	1	1	3	3	1	1	1	1	1	1	2	1	1	1	1	1	1	1	1	1	1	1	0	0	0	0	0	0	0	0
1	1	1	3	1	2	1	2	1	2	2	2	1	4	1	1	2	1	1	1	1	1	4	3	1	1	1	1	1	1	2	2	1	1	1	1	1	1	1	1	2	2	0	0	0	0	0	0	0	1
1	1	2	1	1	1	1	1	1	1	1	2	1	4	1	1	1	1	1	1	1	0	2	1	1	1	1	1	1	1	1	1	1	1	1	1	1	1	1	1	1	2	0	0	0	0	0	0	0	0
1	1	2	2	1	1	1	1	1	2	1	2	1	4	1	1	1	1	1	1	1	0	1	3	1	1	1	1	1	1	1	1	1	1	1	1	1	1	1	1	1	1	0	1	1	0	0	0	0	0
1	1	2	1	1	1	1	1	1	1	1	2	1	4	1	1	1	1	1	1	1	0	2	1	1	1	1	1	1	1	1	1	1	1	1	1	1	1	1	1	1	1	0	0	0	0	0	0	0	0
1	1	2	3	1	2	1	2	1	2	1	2	1	4	1	1	1	1	1	1	1	0	3	4	5	4	1	5	1	1	1	4	6	7	4	3	5	3	2	1	7	5	0	0	0	0	0	0	0	0
1	1	1	2	1	2	1	2	1	1	1	2	1	4	1	1	1	1	1	1	1	0	2	3	4	3	2	4	2	2	3	5	5	4	3	5	5	4	3	1	6	6	0	0	0	0	0	0	0	0
1	1	2	2	2	2	1	2	1	1	1	2	3	4	1	1	1	1	1	1	1	0	3	2	1	1	1	2	1	1	1	6	6	6	1	1	6	1	1	1	5	5	0	0	0	0	2	1	0	0
1	1	2	3	1	2	2	2	1	1	1	2	1	4	1	1	1	1	1	1	1	0	1	4	5	5	1	2	1	1	3	4	4	4	4	4	7	5	4	7	7	5	0	0	0	0	0	2	0	0
1	1	1	1	2	1	1	1	2	1	1	2	3	4	1	1	1	1	1	1	1	0	1	1	1	1	1	1	1	1	1	1	1	1	1	1	1	1	1	1	3	4	0	0	1	0	0	0	0	0
1	1	1	2	1	2	1	1	1	1	1	2	1	4	1	1	1	1	1	1	1	0	1	1	1	1	1	1	1	1	1	1	1	1	1	1	1	1	1	1	2	2	0	0	0	0	0	0	0	0
1	1	1	1	2	1	2	1	1	1	1	2	2	4	1	1	1	2	1	1	1	1	1	1	1	1	1	1	1	1	1	1	1	1	1	1	1	1	1	1	1	1	0	0	1	0	1	0	0	0
1	1	2	1	1	1	1	1	1	1	1	2	1	4	1	1	1	1	1	1	1	0	1	1	1	1	1	1	1	1	1	1	1	1	1	1	1	1	1	1	1	1	0	0	0	0	0	0	0	0
1	1	2	2	2	1	2	1	1	1	1	2	1	4	1	1	1	1	1	1	1	0	3	4	6	5	4	1	4	1	6	3	5	6	1	4	3	5	4	3	6	5	0	2	0	0	0	0	2	0
1	1	2	2	1	1	1	1	1	2	1	2	1	4	1	1	1	1	1	1	1	0	1	3	1	1	1	1	1	1	1	2	2	1	1	1	1	1	2	1	1	1	1	1	1	0	0	0	0	0
1	1	1	2	1	2	1	1	1	1	1	2	2	4	1	1	1	1	1	1	1	1	3	3	4	5	1	3	1	1	3	5	4	1	3	5	4	5	3	1	7	5	0	0	0	0	0	0	2	0
1	1	2	2	2	2	1	1	1	1	1	2	1	4	1	1	1	1	1	1	1	0	3	5	5	4	1	6	3	1	3	6	7	7	5	4	5	4	4	1	7	6	0	0	0	0	0	0	0	0
1	1	2	1	1	1	2	1	3	1	1	2	3	4	1	1	1	1	1	1	2	1	3	3	1	1	1	3	1	1	3	1	1	1	1	1	1	1	1	1	1	1	1	0	0	1	0	0	1	0
1	1	2	1	1	1	1	1	1	1	1	2	1	4	1	1	1	1	1	1	1	0	1	2	3	1	1	1	1	3	1	1	1	1	1	1	3	1	4	1	5	5	2	2	1	1	1	0	1	1
1	1	1	2	1	1	1	1	1	1	1	2	1	4	1	1	1	1	1	1	1	0	1	3	3	3	1	1	1	1	3	4	5	4	1	4	4	3	4	1	6	6	1	1	2	0	1	1	1	1
1	1	2	1	1	1	2	1	1	1	1	2	2	4	1	1	1	1	1	1	1	0	1	3	5	5	1	2	2	1	1	2	3	1	1	1	4	4	1	1	#NULL!	#NULL!	2	0	0	0	0	1	2	2
2	1	2	2	2	1	2	1	1	1	1	2	3	1	1	1	2	1	1	1	1	1	2	2	3	4	1	2	1	1	3	3	1	3	1	2	4	2	1	1	6	5	0	0	0	1	1	0	1	1
2	1	2	1	1	2	2	2	1	1	1	2	3	1	1	1	2	1	2	1	1	2	2	1	3	4	1	1	1	1	1	4	4	2	1	1	4	2	1	1	4	3	0	0	0	1	0	0	0	1
2	1	2	1	2	1	2	2	2	1	1	2	3	1	1	1	1	1	1	1	1	0	3	5	5	5	1	3	1	1	4	5	5	1	1	1	5	4	1	1	5	5	0	0	1	0	0	0	0	0
2	1	1	1	1	2	2	1	2	1	1	2	2	0	2	1	2	1	1	1	1	2	3	1	1	1	1	2	2	1	1	1	1	1	1	2	1	1	1	1	1	2	2	2	2	1	2	1	2	2
2	1	1	1	2	1	2	1	1	1	1	2	3	2	1	1	1	1	1	2	1	1	1	3	1	1	3	3	1	1	3	3	3	3	4	1	3	1	1	1	6	6	1	0	1	0	0	0	0	0
2	1	2	2	1	1	2	1	1	1	1	2	2	2	1	1	1	1	1	1	1	0	3	3	1	1	1	2	1	1	3	2	2	1	2	2	1	1	1	1	2	2	1	0	0	0	0	1	1	0
2	1	2	1	2	2	1	1	2	1	2	2	1	0	2	1	1	1	1	1	1	1	4	3	1	1	1	3	1	1	4	2	1	3	1	1	3	1	1	1	2	1	0	0	2	2	0	2	1	2
2	1	2	1	1	1	2	1	1	1	1	1	3	2	1	1	1	1	1	1	1	0	1	1	2	1	1	2	1	1	1	1	1	1	3	1	1	1	1	1	6	7	2	2	1	0	1	0	0	0
2	1	1	3	1	2	1	1	2	1	1	2	1	0	1	1	1	1	1	1	1	0	1	2	1	2	1	2	1	1	1	3	1	1	1	1	2	1	1	1	1	1	1	0	2	2	1	2	1	2
2	1	2	3	1	2	1	1	1	2	1	2	1	0	1	1	1	1	1	1	1	0	1	2	1	1	1	1	1	1	1	1	1	1	1	1	1	1	1	1	1	1	1	0	1	0	0	1	1	1
2	1	2	1	1	1	2	1	1	1	2	2	2	0	1	1	1	1	1	1	1	0	3	1	1	1	1	1	1	1	1	1	3	4	1	1	1	1	1	1	4	4	0	0	0	0	0	0	0	0
2	1	2	1	1	2	2	1	1	2	2	2	1	0	1	1	1	1	1	1	1	0	4	4	1	1	1	1	1	1	1	1	1	1	1	4	1	1	1	1	1	2	1	0	2	0	0	2	2	2
2	1	2	3	1	2	1	2	1	1	1	2	2	0	1	1	2	1	1	1	1	1	1	1	1	1	1	1	1	1	1	1	1	1	1	1	1	1	1	1	1	1	2	2	2	2	2	2	2	2
2	1	2	1	1	2	1	2	1	1	1	2	2	0	2	1	1	1	1	1	1	1	1	4	1	1	2	4	1	1	3	1	1	1	1	2	1	1	1	1	1	1	0	0	0	0	0	2	0	2
2	1	2	1	2	1	1	1	1	1	1	2	1	0	1	1	1	2	1	1	2	2	3	1	1	1	1	1	1	1	3	1	1	1	1	1	1	1	1	1	7	1	0	0	2	2	0	0	0	1
2	1	2	1	1	2	1	1	1	1	1	2	1	0	1	1	1	1	1	1	1	0	1	1	1	1	1	1	1	1	2	1	1	1	1	1	1	2	1	1	1	1	0	0	2	1	0	1	1	1
2	1	1	1	1	2	2	1	2	1	2	2	1	0	2	2	1	1	1	1	2	3	1	1	2	1	1	1	1	2	2	4	4	3	2	1	1	3	1	1	1	1	2	2	2	1	2	2	1	1
2	1	2	2	1	2	2	1	2	1	1	2	1	4	1	1	1	1	1	1	2	1	1	1	1	1	1	1	1	1	2	1	1	1	1	1	1	1	1	1	1	3	0	0	0	0	0	0	0	0
2	1	1	2	1	2	2	1	1	1	1	2	3	4	1	1	1	1	1	1	1	1	1	1	4	2	2	1	1	1	1	7	7	2	3	1	7	4	1	1	5	5	0	0	0	0	0	2	1	2
2	1	2	3	1	1	1	1	1	2	2	2	1	3	2	1	1	1	1	1	1	2	1	1	1	1	1	3	1	1	1	1	6	1	1	1	1	1	1	1	2	2	0	0	0	0	0	0	0	0
2	1	2	1	1	2	2	2	1	1	2	2	2	3	2	1	2	1	1	1	2	3	1	3	1	1	1	4	1	1	4	1	7	1	1	1	1	1	4	1	4	3	1	0	2	0	0	2	2	2
2	1	2	1	1	2	2	1	1	1	2	2	3	3	2	2	1	2	1	1	1	3	2	1	1	1	1	1	1	1	1	1	1	1	1	1	1	1	1	1	3	3	2	0	2	11	0	2	2	2
2	1	1	1	1	2	2	2	1	1	2	2	2	3	2	1	2	2	1	1	1	3	1	1	1	1	1	1	1	1	1	1	1	2	1	1	1	1	1	1	1	1	2	1	2	1	1	2	2	2
2	1	2	1	1	1	2	1	1	2	2	2	2	3	1	1	1	1	1	1	1	0	1	3	2	1	1	2	1	1	2	3	4	3	1	2	4	2	2	1	4	3	2	1	2	0	0	0	1	1
2	1	1	1	1	2	1	1	1	1	2	2	2	3	1	1	1	1	1	1	1	0	3	4	1	1	1	1	1	1	2	3	4	3	1	1	4	1	1	1	5	2	0	0	0	0	1	0	1	2
2	1	1	1	1	1	1	2	1	2	2	2	1	3	1	1	1	1	1	1	1	1	1	1	1	1	1	1	1	1	2	2	3	4	1	1	3	1	4	1	4	5	1	0	1	0	0	1	1	1
2	1	1	1	1	2	1	1	1	1	2	2	1	3	2	1	1	1	1	1	1	1	1	1	1	1	1	5	1	1	1	1	5	5	1	5	1	1	1	1	5	4	2	2	2	1	2	2	2	2
2	1	1	1	1	1	1	1	#NULL!	2	2	2	3	3	1	1	2	1	1	2	1	2	3	4	1	2	1	4	1	1	1	5	5	5	1	1	5	1	1	1	3	4	1	2	2	2	1	2	1	2
2	1	1	3	1	1	2	1	1	1	1	2	3	1	1	1	1	1	1	1	1	0	3	1	4	5	1	4	1	1	3	4	5	5	1	1	5	4	1	1	7	5	0	0	0	0	2	0	1	2
2	1	1	1	2	2	2	1	1	1	1	2	3	1	1	1	1	1	1	1	1	0	1	3	4	5	1	3	1	5	1	3	3	5	1	1	5	3	1	1	4	5	0	0	0	0	0	1	0	1
2	1	2	2	1	1	2	1	2	1	1	2	3	1	1	1	1	1	1	1	1	0	3	2	4	5	2	3	5	1	2	3	6	1	3	2	6	5	1	1	6	5	0	0	2	2	0	1	0	2
2	1	2	3	1	2	1	2	1	1	1	2	1	1	1	1	1	1	1	1	1	0	1	3	5	6	1	3	1	4	1	4	3	3	2	5	5	4	5	5	5	5	0	0	0	0	0	0	0	0
2	1	1	1	2	1	2	1	1	1	1	2	3	1	1	1	1	1	1	1	1	0	3	2	5	6	2	4	3	1	1	4	5	6	7	5	5	4	5	1	7	5	0	0	0	0	0	0	2	0
2	2	1	1	2	2	2	1	1	1	1	2	2	1	1	1	1	1	1	1	1	0	3	3	5	4	3	5	2	1	4	4	5	6	3	4	3	5	4	1	5	5	0	0	0	0	0	0	1	0
2	1	1	1	1	2	2	1	1	1	1	2	3	1	1	1	1	1	1	1	1	0	5	1	1	1	5	1	1	1	1	1	1	1	1	1	1	1	1	1	5	5	1	0	0	0	0	2	0	2
2	1	2	1	2	1	1	1	1	1	1	2	1	1	1	1	1	1	1	1	1	0	4	4	3	3	1	5	1	1	2	3	4	4	2	2	5	4	3	1	7	5	0	0	0	0	0	0	0	0
2	1	2	3	1	2	2	1	1	1	1	1	3	1	1	1	1	1	1	1	1	0	1	1	1	3	1	1	1	1	1	7	7	7	1	1	7	1	3	1	7	5	2	2	2	0	0	1	1	1
2	2	1	3	1	1	2	1	1	1	1	2	3	1	2	1	1	1	1	1	1	1	4	3	1	1	1	1	1	1	1	7	7	7	1	5	7	1	1	1	7	5	1	0	0	0	0	2	2	2
2	1	2	1	1	2	2	1	1	1	1	2	2	1	1	2	1	1	1	1	1	1	5	4	6	5	1	4	1	1	1	6	5	4	5	4	5	4	4	1	7	6	2	0	0	0	0	2	2	2
2	1	1	1	1	2	2	1	1	1	1	2	3	1	1	1	1	1	1	1	1	0	1	2	3	4	1	2	3	1	1	2	1	6	4	6	4	4	3	3	7	5	0	1	1	0	0	2	1	2
2	1	2	1	2	2	2	2	1	1	1	2	3	1	1	1	1	1	1	1	1	0	4	3	1	1	1	5	1	1	3	1	6	6	1	3	1	1	1	1	1	1	0	0	0	0	0	0	0	0
2	2	2	2	1	1	2	1	2	1	1	2	3	1	1	1	1	1	1	1	1	1	2	5	1	3	6	1	1	1	6	1	5	1	2	1	6	6	1	1	7	6	1	0	1	1	0	2	2	2
2	1	1	3	1	2	2	2	2	1	1	2	3	1	1	1	1	1	2	1	1	1	1	1	5	4	1	3	4	1	4	4	4	4	2	2	4	4	1	1	6	5	0	0	0	0	0	0	0	1
2	1	2	1	2	1	2	1	2	1	1	2	3	1	2	1	1	1	1	2	1	2	1	2	2	3	1	3	1	1	3	1	3	6	1	1	4	1	1	1	5	4	0	0	0	0	0	0	0	0
2	1	1	1	1	2	2	1	1	1	1	2	3	1	1	1	1	1	1	1	1	0	4	4	1	1	1	1	1	1	1	1	5	5	3	4	#NULL!	#NULL!	#NULL!	#NULL!	#NULL!	#NULL!	1	1	2	0	0	2	2	2
2	2	2	2	1	1	2	1	1	1	1	#NULL!	3	1	1	1	1	1	1	1	1	0	2	3	5	5	1	4	3	1	3	5	5	5	1	1	5	4	1	1	1	1	0	0	0	0	0	0	0	0
2	1	2	2	1	2	2	2	1	1	1	1	3	1	1	1	1	1	1	1	1	0	4	4	4	4	3	3	4	1	4	5	5	2	2	4	2	3	3	3	#NULL!	#NULL!	1	1	2	1	1	1	1	2
2	1	1	1	2	2	2	1	1	1	1	2	3	1	1	1	2	1	1	1	1	1	3	2	5	55	1	3	1	1	1	5	5	5	2	1	6	5	1	1	6	5	0	0	0	0	0	1	0	2
2	1	2	2	3	1	1	1	1	1	1	2	1	1	1	1	1	1	1	1	1	0	2	6	5	6	1	7	1	1	3	5	7	6	3	4	5	4	3	1	7	4	1	0	0	0	0	0	1	0
2	2	1	2	1	2	2	1	1	1	1	2	2	1	1	1	1	1	1	1	1	0	3	4	5	5	2	4	2	1	3	6	6	4	4	5	4	4	5	2	7	7	0	0	0	0	0	2	2	2
2	2	2	2	1	2	1	1	1	1	1	2	1	1	1	1	1	1	1	1	1	0	2	5	6	6	3	1	4	1	3	5	3	1	4	5	6	5	3	1	6	6	0	0	0	0	0	0	2	0
2	1	2	3	2	2	2	2	1	2	1	2	3	1	1	1	1	2	1	1	1	1	2	2	1	1	1	1	1	1	2	1	1	3	1	1	1	1	1	1	5	6	0	0	0	0	0	0	0	0
2	1	1	2	1	2	2	1	1	1	1	2	1	1	1	1	1	1	1	1	1	0	5	5	4	4	1	4	1	1	3	5	7	5	4	5	7	4	3	1	7	6	0	0	0	0	0	2	0	0
2	1	2	1	2	1	2	1	1	1	1	2	3	1	1	1	1	1	1	1	1	1	1	2	3	3	4	3	1	1	2	4	4	1	1	1	4	4	1	1	4	3	0	0	0	0	0	1	0	0
2	1	1	1	1	1	1	1	1	1	1	2	1	1	1	1	1	1	1	1	1	0	2	3	3	1	1	1	1	1	3	4	4	4	1	1	5	3	3	1	7	7	2	0	0	0	0	0	1	1
2	1	1	1	1	2	1	1	1	1	1	2	1	1	2	1	2	1	1	1	2	3	3	4	5	6	1	4	3	1	1	6	7	4	3	3	6	3	4	1	5	5	0	0	0	0	0	0	0	0
2	1	1	1	2	1	2	1	1	1	1	2	3	1	1	1	1	1	1	1	1	0	2	3	5	4	1	5	1	1	2	5	6	4	3	3	5	4	3	1	6	5	0	0	0	0	0	1	0	0
2	1	1	1	1	1	2	1	1	1	1	2	1	1	2	1	1	1	1	1	1	1	1	1	3	1	1	1	1	1	1	7	7	7	1	1	7	4	1	1	7	5	1	1	2	2	2	2	1	1
2	1	1	1	2	2	2	1	1	1	1	1	2	1	1	1	1	1	1	1	1	0	5	5	4	3	1	3	2	1	4	4	2	2	1	1	4	4	1	2	5	5	0	0	1	1	0	1	1	1
2	1	1	1	1	2	1	2	1	1	1	2	1	1	1	1	1	1	1	1	1	0	1	4	6	5	1	4	1	1	3	5	6	1	5	4	5	5	1	1	7	5	2	0	2	0	0	2	2	2
2	2	2	2	2	2	1	1	1	1	1	2	1	1	1	1	1	1	1	1	1	0	5	4	6	5	3	4	1	1	3	3	7	1	5	5	4	6	4	1	7	5	0	0	0	0	0	2	0	0
2	1	2	1	1	2	2	1	1	1	1	2	2	2	1	1	1	1	1	1	1	1	1	1	1	1	1	1	1	4	4	1	1	1	1	1	1	1	1	4	4	4	1	1	0	0	0	2	2	1
2	1	2	1	1	2	2	2	2	1	1	2	3	2	1	1	1	1	2	1	1	2	1	1	1	1	1	1	1	4	4	1	1	1	1	1	1	1	1	1	7	3	2	0	0	0	2	2	2	2
2	1	1	1	1	2	1	1	1	1	1	1	2	2	1	1	1	1	1	1	1	0	2	3	2	1	1	1	1	3	1	1	1	1	1	1	3	2	1	2	1	1	0	0	0	0	0	0	0	0
2	2	2	2	2	1	2	1	2	1	1	#NULL!	2	2	1	1	1	1	1	1	1	0	1	1	1	1	1	1	1	1	6	1	1	4	4	2	1	1	1	1	7	5	2	0	0	0	0	0	0	0
2	1	2	3	1	2	2	1	1	1	1	2	1	2	1	1	2	1	1	1	1	1	1	1	1	1	4	1	1	1	5	1	4	1	4	1	1	5	1	1	7	5	2	2	2	1	0	1	2	2
2	1	2	2	1	2	1	1	1	2	1	2	1	2	1	1	2	1	1	1	1	1	6	4	1	1	1	3	1	1	6	1	4	1	1	1	1	1	1	1	7	7	0	0	2	0	0	0	0	0
2	2	1	4	1	2	2	1	1	1	1	2	3	2	1	1	1	1	1	1	1	0	1	1	3	1	1	1	1	1	5	1	1	1	2	1	1	4	1	1	3	2	0	0	0	0	0	0	0	0
2	1	2	1	2	2	2	2	1	1	1	1	3	2	1	1	1	1	1	1	1	0	1	1	1	1	1	1	1	5	1	7	1	1	1	1	4	1	6	1	7	4	0	2	0	1	1	2	2	2
2	1	2	1	3	1	1	2	1	1	1	2	1	2	1	1	1	1	1	1	1	0	1	2	2	1	1	1	1	1	5	1	1	1	1	1	1	4	1	1	6	5	1	0	0	0	2	2	2	1
2	2	1	2	1	1	2	1	1	1	1	2	2	2	1	1	1	1	1	1	1	0	3	4	4	2	2	4	2	1	5	4	3	2	5	3	3	1	1	1	3	5	2	0	0	0	0	0	0	1
2	1	2	2	1	1	2	1	1	1	1	2	2	2	1	1	1	1	1	1	1	0	3	5	3	2	3	5	2	1	6	4	6	1	3	2	4	1	2	1	#NULL!	#NULL!	0	0	1	0	0	1	0	0
2	2	1	4	1	1	2	1	1	1	1	2	2	2	1	1	1	1	1	1	1	0	1	1	1	1	1	1	1	1	4	3	3	1	4	3	1	1	1	1	4	4	1	0	0	0	0	0	0	0
2	2	1	1	3	1	2	1	1	1	1	2	3	4	1	1	1	1	1	1	1	0	2	3	4	5	1	4	2	1	3	4	5	4	1	4	5	4	3	1	6	3	2	0	0	0	0	0	2	1
[truncated: 12 more columns]
